# Supplementary material for: Dataset on perception of public college students on underage drinking in Nigeria
Source: Data Brief. 2019 Apr 19;24:103930. doi: 10.1016/j.dib.2019.103930 (PMC6502769; doi:10.1016/j.dib.2019.103930)
Supplement: Multimedia component 2 [file mmc2.xlsx]

## Sheet: Sheet1
S/N	Age	Q1 Agegroup	Q2 Gender	Q3 Ethnicity	Q5 Ever drank	Q6 Age firstdrink	Q7 Frequency	Q8 5+drink	Q9 if yes, last month	Q.10Absent	Beendrunk	poorperf	familyproblems	Arrested	Drinkdrive	Drunkparty	injury	Q11 parentdrinking	Q12 Discusalcwith parents	Q13 leveofdrinking	Q14 Seendrinking	Q15 permitodrink	Q16 Giveorbuyalc	Q17 Fake age	Q18 Donotask of age	Q19 good time party	Feelingsad	Rebel	Peers	Bored	Q20 alcohol use	Q21 Heavyuse	Q22 parents	Public agencies	Alcohol outlets	Advertizing	Youths	others	Dontknow	Q23 drinking and driving	Q24 alcohol problem	Q25 If yes	Q26 primary sourcefor Alc	Q27 New and/or stiffer penalties	law enforcement	alcohol education in schools	mass media	Alcohol-free clubs	Public presentations
1	19	18-20years	Female	Yoruba	No																				No	Yes					Minor problem	Decreased				Yes				Serious problem	Yes	Non-Relative	Bar/restaurant			Yes			Yes
2	16	15-17years	Female	Yoruba	No																				No	Yes					Not at all a problem	Decreased			Yes					Not at all a problem	Yes	Non-Relative	Friends/relatives	Yes
3	16	15-17years	Female	Yoruba	Yes	14	At least once a week	No								Yes		Never	No		No	Yes	None	No	No	Yes	Yes	Yes	Yes	Yes	Serious problem	Increased	Yes	Yes	Yes	Yes	Yes			Serious problem	No		Bar/restaurant		Yes	Yes
4	16	15-17years	Male	Igbo	Yes	15	Less than once a month	No		Yes								On special occasions only	No	Yes	No	Yes	4 or more times	No	Yes	Yes			Yes		Serious problem	Increased					Yes			Serious problem	Yes	Non-Relative	Friends/relatives	Yes	Yes	Yes	Yes	Yes	Yes
5	16	15-17years	Male	Yoruba	Yes	8	Less than once a month	No		Yes						Yes		Never	No	No	No		None	No	Yes	Yes		Yes			Serious problem	Increased			Yes					Serious problem	Yes	Non-Relative	Bar/restaurant			Yes		Yes	Yes
6	16	15-17years	Male	Yoruba	Yes	10	At least once a month	No										Never	No	No	No	No	None	No	No			Yes			Minor problem	Increased					Yes			Serious problem	Yes	Non-Relative	Friends/relatives		Yes	Yes		Yes
7	16	15-17years	Male	Yoruba	Yes	14	At least once a month	No										On special occasions only	No	No	No	Yes	None	No	No	Yes					Minor problem	Increased			Yes					Serious problem	No		Bar/restaurant			Yes		Yes	Yes
8	16	15-17years	Male	Igbo	Yes	12	Less than once a month	No										On special occasions only	No	No	No	No	None	No	No	Yes					Serious problem	Increased			Yes					Serious problem	No		Bar/restaurant			Yes		Yes	Yes
9	16	15-17years	Female	Yoruba	Yes	9	At least once a month	No										Never	No	No	No			No	Yes	Yes		Yes			Serious problem	Increased			Yes					Serious problem	No		Bar/restaurant			Yes	Yes		Yes
10	16	15-17years	Male	Yoruba	Yes	14	At least once a month	No								Yes		Never	No	Yes	No	Yes	None	No	No	Yes	Yes	Yes	Yes	Yes	Serious problem	Increased							Yes	Serious problem	Yes	Non-Relative	Friends/relatives			Yes	Yes	Yes
11	16	15-17years	Male	Yoruba	Yes	14	At least once a month	No										On special occasions only	No	No	No	No	None	No	No		Yes				Serious problem	Increased			Yes					Serious problem	Yes	Non-Relative	Liquor store				Yes	Yes
12	16	15-17years	Male	Yoruba	Yes	13	At least once a month	No										On special occasions only	No	No	No	No	None	No	No		Yes				Serious problem	Increased			Yes					Serious problem	Yes	Non-Relative	Liquor store			Yes	Yes	Yes
13	16	15-17years	Male	Yoruba	Yes	15	At least once a month	No								Yes		Never	No	No	No	Yes	2-3 times		Yes				Yes		Serious problem	Increased	Yes					Government		Serious problem	Yes	Non-Relative	Bar/restaurant		Yes	Yes	Yes	Yes
14	16	15-17years	Male	Yoruba	Yes	16	At least once a month	Yes	Yes	Yes	Yes				Yes	Yes	Yes	Never	No	No	No	Yes	2-3 times	No	Yes	Yes	Yes	Yes	Yes	Yes	Serious problem	Decreased					Yes			Minor problem	Yes	Non-Relative	Friends/relatives			Yes
15	19	18-20years	Male	Yoruba	Yes	15	At least once a month	No									Yes	Never	Yes	Yes	Yes	No	None	No	No	Yes					Not at all a problem	Increased								Not at all a problem	No		Bar/restaurant					Yes
16	16	15-17years	Female	Yoruba	Yes	15	At least once a month	No										Never	Yes	Yes	No	No	Once	No	No	Yes	Yes		Yes		Minor problem	Increased		Yes	Yes	Yes	Yes			Serious problem	No		Bar/restaurant	Yes	Yes		Yes	Yes	Yes
17	14	14 years	Female	Yoruba	No																				No	Yes	Yes		Yes	Yes	Not at all a problem	Increased			Yes		Yes			Serious problem	Yes	Non-Relative	Friends/relatives		Yes	Yes	Yes	Yes
18	19	18-20years	Male	Igbo	Yes	13	At least once a week	No								Yes		Any time I want to	Yes	Yes	No	Yes	Once	No	Yes	Yes	Yes	Yes	Yes	Yes	Serious problem	Decreased					Yes			Serious problem	Yes	Non-Relative	Parent’s home	Yes			Yes
19	16	15-17years	Female	Igbo	No																				No	Yes		Yes		Yes	Serious problem	Increased			Yes					Serious problem	No		Bar/restaurant		Yes	Yes	Yes
20	16	15-17years	Female	Yoruba	Yes	14	At least once a month	No									Yes	Never	No	No	No	Yes	Once	Yes	Yes	Yes					Serious problem	Increased	Yes							Serious problem	Yes	Non-Relative	Friends/relatives		Yes	Yes	Yes		Yes
21	20	21+years	Male	Yoruba	Yes	16	At least once a month	Yes	Yes	Yes	Yes				Yes	Yes	Yes	Never	No	No	No	Yes	2-3 times	No	No		Yes				Serious problem	Decreased							Yes	Serious problem	Yes	Relative	Friends/relatives		Yes	Yes	Yes
22	14	14 years	Male	Igbo	Yes	9	At least once a week	No											Yes	No	No	No	None	No	No					Yes	Serious problem	Decreased							Yes	Serious problem	No		Bar/restaurant		Yes	Yes	Yes
23	19	18-20years	Male	Igbo	No																				No		Yes				Not at all a problem				Yes					Minor problem	Yes	Relative	Parent’s home	Yes		Yes	Yes		Yes
24	16	15-17years	Female	Igbo	No																				No		Yes		Yes	Yes	Serious problem	Increased			Yes	Yes	Yes			Serious problem	No		Bar/restaurant		Yes	Yes	Yes
25	19	18-20years	Female	Igbo	Yes	15	At least once a week	No		Yes							Yes		Yes	No	No	No	None	No		Yes				Yes		Increased	Yes	Yes					Yes		Yes	Relative	Liquor store	3		Yes		Yes
26	14	14 years	Female	Igbo	Yes	16	At least once a week	No		Yes	Yes	Yes				Yes	Yes		Yes	No	No	No	None	No	No	Yes	Yes	Yes	Yes	Yes	Serious problem	Increased	No					Government			No		Liquor store	5		Yes	Yes
27	15	15-17years	Female	Igbo	Yes	15	At least once a week	No		Yes									Yes	Yes	Yes	Yes	Once	Yes	No	No	Yes					Decreased	Yes								No		Liquor store						Yes
28	19	18-20years	Male	Yoruba	No																				No		Yes				Minor problem					Yes	Yes			Serious problem	No		Bar/restaurant				Yes		Yes
29	14	14 years	Male	Yoruba	No																				No	Yes	Yes		Yes	Yes	Serious problem	Increased			Yes		Yes			Minor problem	No		Bar/restaurant				Yes		Yes
30	19	18-20years	Female	Igbo	Yes	19	At least once a week	No								Yes		Never	No	No	No	No	None	No	No		Yes				Serious problem	Increased					Yes						Liquor store			Yes	Yes
31	19	18-20years	Female	Yoruba	No																				No		Yes				Minor problem				Yes					Minor problem	Yes	Relative	Friends/relatives			Yes	Yes
32	16	15-17years	Male	Yoruba	Yes	10	At least once a week	No											Yes	No	No	No	None	No	No					Yes	Serious problem	Decreased							Yes	Serious problem	No		Bar/restaurant		Yes	Yes	Yes
33	19	18-20years	Male	Yoruba	No																				No																No		Bar/restaurant			Yes	Yes
34	19	18-20years	Male	Igbo	Yes	12	At least once a week	No		Yes			Yes				Yes		No	No	No	Yes	Once	No	No	Yes	Yes				Not at all a problem	Stayed the same			Yes					Minor problem	No		Bar/restaurant			Yes
35	16	15-17years	Female	Igbo	Yes	17	At least once a month	No										Never	No	No	No	No	Once	No	Yes	Yes				Yes	Serious problem								Yes	Serious problem	No		Other			Yes
36	16	15-17years	Male	Yoruba	Yes	15	At least once a week	Yes	Yes		Yes		Yes	Yes	Yes	Yes	Yes	Under parental supervision	Yes	Yes	Yes	Yes	4 or more times	Yes	Yes	Yes		Yes	Yes	Yes	Serious problem	Decreased	Yes			Yes	Yes	Government	Yes	Serious problem	No		Liquor store		Yes	Yes	Yes	Yes	Yes
37	16	15-17years	Female	Igbo	No																				No	Yes	Yes	Yes	Yes	Yes	Serious problem	Increased	Yes		Yes	Yes	Yes	Government		Serious problem	Yes	Non-Relative	Parent’s home	Yes	Yes	Yes	Yes		Yes
38	14	14 years	Male	Yoruba	No																				No	Yes	Yes			Yes	Not at all a problem	Stayed the same	Yes	Yes	Yes	Yes	Yes	Government	Yes	Not at all a problem	Yes	Relative	Parent’s home	Yes	Yes	Yes	Yes	Yes
39	16	15-17years	Male	Igbo	Yes	14	At least once a month	No																	No	Yes					Serious problem	Increased			Yes		Yes			Minor problem	No		Bar/restaurant			Yes	Yes
40	14	14 years	Male	Yoruba	Yes	14	At least once a month	No																	No	Yes	Yes		Yes	Yes	Serious problem	Stayed the same	Yes	Yes	Yes	Yes		Government		Serious problem	Yes	Relative	Bar/restaurant	Yes		Yes			Yes
41	16	15-17years	Male	Yoruba	Yes	14	At least once a month	No																	No	Yes	Yes	Yes	Yes	Yes		Decreased	Yes	Yes	Yes	Yes	Yes	Government	Yes	Not at all a problem	Yes	Relative	Parent’s home	Yes	Yes	Yes	Yes	Yes	Yes
42	19	18-20years	Male	Yoruba	Yes	14	At least once a month	No										Never	No	No	No	No	None	No	No						Serious problem	Increased								Serious problem	No		Friends/relatives			Yes
43	16	15-17years	Male	Yoruba	Yes	14	At least once a month	No																	No	Yes	Yes		Yes		Not at all a problem	Decreased	Yes	Yes	Yes	Yes	Yes	Government	Yes	Not at all a problem	Yes	Relative	Parent’s home	Yes	Yes	Yes	Yes	Yes
44	16	15-17years	Male	Yoruba	Yes	14	At least once a month	No																	No	Yes	Yes		Yes			Decreased	Yes	Yes	Yes	Yes	Yes	Government	Yes		No		Parent’s home	Yes	Yes	Yes	Yes	Yes	Yes
45	16	15-17years	Male	Yoruba	Yes	14	At least once a month	No										Never	No	Yes	Yes	No	None	No	Yes	Yes	Yes		Yes		Not at all a problem	Decreased	Yes	Yes	Yes	Yes	Yes	Government	Yes	Not at all a problem	Yes	Relative	Parent’s home	Yes	Yes	Yes	Yes	Yes
46	16	15-17years	Male	Yoruba	Yes	14	At least once a month	No										Never	No	No	No	No	None	No	No						Serious problem	Increased								Serious problem	Yes	Relative	Supermarket/convenience store			Yes
47	16	15-17years	Male	Yoruba	Yes	14	At least once a month	No										Never	No	No	No	No	None	No	No						Serious problem	Increased								Serious problem	Yes	Relative	Supermarket/convenience store			Yes
48	16	15-17years	Male	Igbo	Yes	14	At least once a month	No																	No	Yes	Yes			Yes	Serious problem	Increased	Yes		Yes		Yes	Government		Serious problem	Yes	Non-Relative	Bar/restaurant		Yes	Yes	Yes
49	19	18-20years	Male	Yoruba	No																				Yes	Yes	Yes	Yes	Yes	Yes	Not at all a problem	Increased	Yes							Serious problem	Yes	Non-Relative	Liquor store	Yes	Yes	Yes
50	16	15-17years	Male	Yoruba	Yes	14	At least once a month	No																	No	Yes		Yes		Yes	Serious problem	Decreased		Yes	Yes				Yes	Serious problem	No		Other	Yes	Yes	Yes	Yes	Yes	Yes
51	14	14 years	Male	Yoruba	No																				No	Yes	Yes	Yes	Yes	Yes		Decreased	Yes	Yes	Yes	Yes	Yes	Government	Yes	Serious problem	Yes	Non-Relative	Bar/restaurant	Yes	Yes	Yes	Yes	Yes	Yes
52	16	15-17years	Male	Igbo	No																				No	Yes	Yes	Yes	Yes	Yes	Serious problem	Increased	Yes	Yes	Yes	Yes	Yes	Government	Yes	Serious problem	Yes	Non-Relative	Bar/restaurant	Yes	Yes	Yes	Yes	Yes	Yes
53	16	15-17years	Male	Yoruba	No																				No	Yes			Yes	Yes	Serious problem	Decreased								Serious problem	Yes	Non-Relative	Liquor store	Yes	Yes	Yes	Yes	Yes	Yes
54	16	15-17years	Female	Yoruba	Yes	15	At least once a week	No																	No		Yes	Yes	Yes	Yes	Serious problem	Increased		Yes			Yes	Government		Serious problem	Yes	Non-Relative	Parent’s home	Yes	Yes	Yes	Yes		Yes
55	19	18-20years	Female	Yoruba	Yes	15	Less than once a month	No										Any time I want to	Yes	No	No	No	Once	No	No	Yes				Yes	Serious problem	Decreased					Yes			Serious problem	Yes	Non-Relative	Bar/restaurant		Yes				Yes
56	16	15-17years	Female	Yoruba	No																				No						Serious problem	Increased	Yes			Yes			Yes	Serious problem	No		Bar/restaurant		Yes			Yes
57	16	15-17years	Male	Yoruba	Yes	12	At least once a month	No										On special occasions only	No	Yes	No	Yes	Once	No	No	Yes	Yes	Yes	Yes	Yes	Serious problem	Increased	Yes		Yes	Yes	Yes			Serious problem	Yes	Relative	Bar/restaurant		Yes	Yes	Yes
58	19	18-20years	Male	Yoruba	No																				No						Serious problem	Increased							Yes	Serious problem	Yes	Non-Relative	Parent’s home
59	19	18-20years	Male	Yoruba	No																				No	Yes	Yes	Yes	Yes	Yes	Not at all a problem		Yes	Yes			Yes	Government	Yes	Not at all a problem	No		Parent’s home	Yes	Yes	Yes	Yes	Yes	Yes
60	14	14 years	Male	Igbo	Yes	17	At least once a week	No										Never	No	No	No	Yes	None	Yes	No	Yes	Yes		Yes		Serious problem	Decreased			Yes		Yes		No	Not at all a problem	Yes	Relative	Bar/restaurant	Yes		Yes		Yes
61	16	15-17years	Male	Yoruba	No																				No	Yes	Yes	Yes	Yes	Yes	Serious problem	Increased	Yes	Yes	Yes	Yes	Yes	Government	Yes	Serious problem	Yes	Non-Relative	Bar/restaurant	Yes	Yes	Yes	Yes	Yes	Yes
62	16	15-17years	Male	Yoruba	Yes	17	At least once a month	No									Yes	On special occasions only	No	No	No	Yes	Once	No	Yes	Yes	Yes				Serious problem	Increased	Yes	Yes		Yes			Yes	Serious problem	Yes	Non-Relative	Bar/restaurant			Yes	Yes		Yes
63	16	15-17years	Male	Yoruba	Yes	12	At least once a month	No								Yes		Never	No	No	No	No	None	No	No		Yes			Yes	Serious problem	Decreased	Yes	Yes		Yes	Yes			Serious problem	No		Bar/restaurant		Yes				Yes
64	14	14 years	Male	Yoruba	No																				No	Yes	Yes		Yes		Serious problem	Increased	Yes		Yes		Yes			Serious problem	No		Bar/restaurant	Yes	Yes	Yes			Yes
65	16	15-17years	Male	Yoruba	Yes	12	At least once a month	No										Never	No	No	No	Yes	None	No	No	Yes	Yes		Yes		Serious problem	Increased	Yes		Yes		Yes			Serious problem	No		Bar/restaurant		Yes	Yes	Yes		Yes
66	16	15-17years	Female	Yoruba	Yes	16	At least once a week	Yes	Yes	Yes		Yes					Yes	On special occasions only	No	No	Yes	Yes	2-3 times	No	Yes	Yes	Yes		Yes	Yes	Not at all a problem	Stayed the same		Yes						Serious problem	Yes	Non-Relative	Bar/restaurant		Yes	Yes	Yes		Yes
67	19	18-20years	Female	Yoruba	Yes	18	Less than once a month	No										Under parental supervision	Yes	Yes	Yes	No	Once	No	No	Yes			Yes	Yes	Serious problem	Increased	Yes	Yes		Yes				Serious problem	Yes	Non-Relative	Liquor store	Yes	Yes	Yes	Yes		Yes
68	18	18-20years	Male	Yoruba	No																				No	Yes	Yes		Yes		Serious problem	Increased	Yes		Yes		Yes			Serious problem	No		Bar/restaurant	Yes	Yes	Yes	Yes	Yes	Yes
69	16	15-17years	Female	Yoruba	Yes	15	At least once a week	No		Yes		Yes					Yes	Never	No	No	No	No	None	No	No	Yes	Yes			Yes	Not at all a problem	Increased	Yes				Yes		Yes	Serious problem	Yes	Relative	Bar/restaurant			Yes	Yes	Yes
70	19	18-20years	Female	Yoruba	Yes	18	At least once a month	No									Yes	Never	Yes	No	Yes	No	None	Yes	No	Yes					Minor problem	Stayed the same	Yes							Minor problem	Yes	Non-Relative	Parent’s home				Yes
71	19	18-20years	Female	Hausa	No																				Yes	Yes	Yes		Yes	Yes	Serious problem	Increased			Yes					Serious problem	Yes	Non-Relative	Parent’s home				Yes		Yes
72	19	18-20years	Female	Igbo	Yes	18	At least once a month	No									Yes	Never	Yes	No	No	Yes	4 or more times	No	No	Yes	Yes	Yes	Yes	Yes	Minor problem	Stayed the same				Yes				Minor problem	No		Parent’s home		Yes	Yes	Yes
73	19	18-20years	Female	Hausa	Yes	12	At least once a week	Yes	Yes								Yes	Never	Yes	No	No	No	None	No	No	Yes	Yes	Yes		Yes	Minor problem	Increased				Yes				Not at all a problem	No		Liquor store				Yes	Yes
74	16	15-17years	Male	Yoruba	Yes	9	At least once a week	Yes	Yes									Any time I want to	Yes	Yes	Yes					Yes	Yes		Yes	Yes	Serious problem	Increased			Yes		Yes			Serious problem	Yes	Non-Relative	Bar/restaurant			Yes	Yes	Yes
75	14	14 years	Male	Yoruba	No																				No	Yes	Yes		Yes	Yes	Serious problem	Increased			Yes		Yes			Serious problem	Yes	Non-Relative	Parent’s home			Yes	Yes		Yes
76	20	21+years	Male	Yoruba	Yes	16	At least once a month	Yes	Yes	Yes	Yes				Yes	Yes	Yes	Never	No	No	No	Yes	2-3 times	No	No						Serious problem	Increased								Serious problem	Yes	Non-Relative	Parent’s home			Yes	Yes		Yes
77	16	15-17years	Male	Yoruba	Yes	10	At least once a week	No										Never	No		No	No	None	No	No		Yes				Serious problem	Decreased					Yes		Yes	Minor problem	No		Bar/restaurant		Yes	Yes	Yes		Yes
78	16	15-17years	Male	Yoruba	Yes	9	At least once a week	No										Never	No		No	No	None	No	No	Yes	Yes		Yes	Yes	Serious problem	Decreased			Yes	Yes	Yes	Government	Yes	Serious problem	No		Bar/restaurant		Yes	Yes	Yes
79	14	14 years	Male	Yoruba	Yes	13	At least once a week	No			Yes							Never	No	No	No	Yes	None	No	Yes		Yes				Minor problem	Decreased	Yes							Minor problem	Yes	Non-Relative	Friends/relatives			Yes
80	14	14 years	Male	Yoruba	Yes	8	At least once a week	Yes	Yes									Any time I want to	No	No	No	Yes	4 or more times	No	No	Yes	Yes		Yes	Yes	Serious problem	Increased			Yes		Yes			Serious problem	Yes	Non-Relative	Parent’s home			Yes			Yes
81	14	14 years	Male	Yoruba	Yes	9	At least once a week	No											No	No	No		None	No	No	Yes	Yes		Yes	Yes					Yes		Yes			Serious problem	Yes	Relative	Liquor store						Yes
82	16	15-17years	Male	Yoruba	No																				No	Yes	Yes	Yes	Yes	Yes	Serious problem	Decreased	Yes	Yes			Yes		Yes	Serious problem	No		Bar/restaurant	Yes		Yes	Yes		Yes
83	16	15-17years	Male	Yoruba	No																				No	Yes	Yes		Yes		Serious problem	Stayed the same	Yes				Yes			Serious problem	No		Bar/restaurant		Yes	Yes		Yes
84	16	15-17years	Male	Yoruba	No																				Yes	Yes					Serious problem	Decreased	Yes							Serious problem	No		Parent’s home	Yes		Yes
85	16	15-17years	Male	Yoruba	No																				No	Yes		Yes		Yes	Serious problem	Decreased	Yes		Yes	Yes		Government	Yes	Serious problem	No		Bar/restaurant	Yes		Yes	Yes		Yes
86	14	14 years	Male	Yoruba	No																										Serious problem								Yes	Serious problem	No		Bar/restaurant		Yes	Yes			Yes
87	16	15-17years	Male	Yoruba	No																				No	Yes	Yes		Yes	Yes	Serious problem	Increased		Yes	Yes		Yes		Yes	Serious problem	No		Bar/restaurant			Yes	Yes	Yes
88	20	21+years	Female	Hausa	Yes	12	At least once a week	No								Yes	Yes		Yes	No	No	Yes	None	No	No	Yes	Yes		Yes	Yes	Serious problem	Increased		Yes	Yes		Yes		Yes	Serious problem	Yes	Non-Relative	Bar/restaurant			Yes	Yes	Yes
89	16	15-17years	Male	Yoruba	No																				No	Yes	Yes		Yes	Yes	Serious problem	Increased		Yes	Yes		Yes		Yes	Serious problem	Yes	Non-Relative	Bar/restaurant	Yes	Yes	Yes	Yes	Yes	Yes
90	16	15-17years	Male	Yoruba	Yes	12	At least once a month	No											No	No	No	No	4 or more times	No	No	Yes	Yes		Yes		Serious problem	Increased	Yes		Yes		Yes			Serious problem	No		Bar/restaurant		Yes	Yes	Yes	Yes	Yes
91	16	15-17years	Male	Yoruba	No																				No	Yes					Serious problem	Decreased								Serious problem	No		Other		Yes	Yes
92	19	18-20years	Male	Yoruba	No																				No	Yes	Yes	Yes	Yes	Yes	Serious problem	Decreased		Yes	Yes	Yes	Yes	Government	Yes	Serious problem	Yes	Non-Relative	Bar/restaurant			Yes	Yes	Yes
93	16	15-17years	Female	Hausa	Yes	9	At least once a month	Yes	Yes	Yes			Yes	Yes			Yes	Never	No	No	No	No	Once	No	Yes	Yes					Serious problem	Decreased			Yes					Not at all a problem	Yes	Non-Relative	Friends/relatives			Yes	Yes		Yes
94	14	14 years	Male	Yoruba	No																				No																No		Bar/restaurant				Yes
95	14	14 years	Male	Yoruba	Yes	10	At least once a week	No											No	No	No		Once	No	No	Yes	Yes		Yes	Yes	Serious problem	Increased			Yes		Yes			Serious problem	No		Parent’s home				Yes		Yes
96	16	15-17years	Female	Yoruba	Yes	11	At least once a month	No				Yes																															Bar/restaurant				Yes
97	16	15-17years	Male	Yoruba	Yes	14	Less than once a month	No										Never	No	No	No	No	None	No	No						Serious problem	Decreased			Yes			Government		Serious problem	Yes	Relative	Bar/restaurant		Yes		Yes	Yes	Yes
98	16	15-17years	Male	Yoruba	No																				No																No		Bar/restaurant
99	16	15-17years	Male	Yoruba	Yes	5	At least once a month	No										Never	No	No	No	Yes	Once	No	No						Minor problem	Decreased								Minor problem	Yes	Non-Relative	Parent’s home
100	16	15-17years	Female	Yoruba	Yes	15	At least once a month	No		Yes	Yes	Yes	Yes	Yes	Yes	Yes	Yes	Never	Yes	No	No	Yes	Once	No	No	Yes	Yes	Yes	Yes	Yes	Serious problem	Increased	Yes	Yes	Yes	Yes	Yes			Serious problem	Yes	Non-Relative	Bar/restaurant
101	16	15-17years	Male	Igbo	Yes	15	At least once a month	No								Yes	Yes	Never	No	No	No	Yes	None	No	Yes	Yes	Yes		Yes		Serious problem	Increased	Yes		Yes	Yes	Yes			Serious problem	No		Bar/restaurant		Yes	Yes	Yes		Yes
102	14	14 years	Male	Igbo	Yes	11	At least once a week	Yes	No																Yes	Yes			Yes		Minor problem	Stayed the same					Yes			Serious problem	Yes	Non-Relative	Supermarket/convenience store	Yes		Yes	Yes
103	16	15-17years	Male	Yoruba	Yes	14	At least once a month	No																	No	Yes	Yes	Yes	Yes	Yes	Serious problem	Increased	Yes	Yes	Yes	Yes	Yes	Government	Yes	Serious problem	Yes	Non-Relative	Bar/restaurant			Yes		Yes	3
104	16	15-17years	Female	Yoruba	Yes	14	At least once a week	No		Yes	Yes	Yes	Yes	Yes	Yes	Yes	Yes	Never	Yes	No	No	Yes	Once	No	No	Yes	Yes	Yes	Yes	Yes	Serious problem	Increased	Yes	Yes	Yes	Yes	Yes			Serious problem	Yes	Non-Relative	Bar/restaurant		Yes	Yes	Yes		Yes
105	14	14 years	Male	Yoruba	Yes	11	At least once a week	Yes	No																No				Yes		Serious problem	Stayed the same					Yes			Serious problem	No		Liquor store			Yes	Yes
106	16	15-17years	Male	Igbo	Yes	14	At least once a month	No																	No	Yes	Yes				Serious problem	Increased				Yes				Serious problem	Yes	Non-Relative	Bar/restaurant			Yes	Yes
107	16	15-17years	Male	Yoruba	Yes	14	At least once a week	No																	No	Yes	Yes			Yes	Serious problem	Increased			Yes	Yes				Serious problem	Yes	Non-Relative	Bar/restaurant			Yes	Yes
108	16	15-17years	Male	Yoruba	No																				No		Yes				Serious problem	Increased			Yes					Serious problem	No		Liquor store			Yes	Yes
109	16	15-17years	Female	Yoruba	Yes	14	At least once a month	No								Yes		Never	No	No	No	Yes	None	No	Yes		Yes				Serious problem	Increased			Yes					Serious problem	Yes	Non-Relative	Liquor store			Yes			Yes
110	16	15-17years	Female	Igbo	Yes	10	At least once a month	No										Never	Yes	No	Yes	Yes	2-3 times	No	No		Yes		Yes		Serious problem	Increased			Yes		Yes			Serious problem	Yes	Non-Relative	Liquor store		Yes	Yes	Yes
111	16	15-17years	Female	Yoruba	Yes	11	At least once a week	Yes	No																No	Yes			Yes	Yes	Serious problem	Increased		Yes			Yes			Serious problem	Yes	Non-Relative	Bar/restaurant			Yes	Yes		Yes
112	16	15-17years	Male	Yoruba	Yes	14	At least once a month	No																	No	Yes	Yes		Yes		Serious problem	Increased			Yes		Yes	0		Serious problem	No		Liquor store		Yes	Yes	Yes
113	16	15-17years	Male	Yoruba	Yes	11	At least once a week	Yes	No																No						Serious problem	Increased	Yes	Yes	Yes	Yes	Yes	0		Serious problem	No		Friends/relatives		Yes	Yes	Yes		Yes
114	18	18-20years	Female	Yoruba	Yes	14	At least once a month	No																																			Bar/restaurant			Yes
115	16	15-17years	Male	Yoruba	Yes	14	At least once a week	No																					Yes		Serious problem	Increased	Yes		Yes		Yes			Serious problem	Yes	Non-Relative	Bar/restaurant	Yes	Yes	Yes	Yes	Yes	Yes
116	16	15-17years	Female	Yoruba	Yes	11	At least once a week	Yes	No									On special occasions only	No	Yes	No	No	None	No	No				Yes		Serious problem	Increased							Yes	Serious problem	No		Liquor store		Yes
117	16	15-17years	Female	Yoruba	Yes	14	At least once a month	No									Yes	Any time I want to	Yes	No	Yes	Yes	2-3 times	No	Yes	Yes	Yes	Yes	Yes	Yes	Serious problem	Increased	Yes	Yes	Yes	Yes	Yes	Government		Serious problem	Yes	Non-Relative	Bar/restaurant	Yes	Yes	Yes	Yes	Yes	Yes
118	15	15-17years	Female	Yoruba	Yes	14	At least once a week	No										Never	No	No	No	Yes	None	No	Yes	Yes	Yes	Yes	Yes	Yes	Minor problem	Stayed the same	Yes	Yes	Yes	Yes		Government		Minor problem	Yes	Non-Relative	Liquor store	Yes	Yes	Yes	Yes	Yes	Yes
119	16	15-17years	Male	Igbo	Yes	11	At least once a week	Yes	No									Never	No	No	No	No	None	No	No		Yes				Serious problem	Increased					Yes			Serious problem	Yes	Non-Relative	Liquor store		Yes	Yes
120	14	14 years	Female	Yoruba	Yes	14	At least once a month	No																	No		Yes	Yes	Yes	Yes	Serious problem	Increased			Yes					Minor problem	Yes	Non-Relative	Liquor store			Yes
121	16	15-17years	Female	Yoruba	Yes	14	At least once a week	No										Never	No		No	No	Once	No	No						Serious problem	Decreased				Yes				Serious problem	Yes	Non-Relative	Bar/restaurant	Yes		Yes	Yes
122	16	15-17years	Female	Others	Yes	11	At least once a week	Yes	No																No	Yes					Serious problem	Increased			Yes					Serious problem	No		Liquor store			Yes			Yes
123	16	15-17years	Female	Others	Yes	14	At least once a month	No																	No		No				Serious problem	Increased	Yes		Yes					Serious problem	No		Friends/relatives			Yes	Yes		Yes
124	19	18-20years	Female	Others	Yes	14	At least once a week	No										Never	No	No	No	No	None	No	Yes	Yes			Yes		Serious problem	Increased			Yes		Yes			Serious problem	Yes	Relative	Liquor store	Yes		Yes	Yes		Yes
125	19	18-20years	Female	Igbo	Yes	11	Less than once a month	No								Yes		Never	No	No	No	No	None	No	Yes		Yes	Yes			Serious problem	Decreased	Yes		Yes	Yes	Yes			Serious problem	Yes	Relative	Parent’s home		Yes	Yes	Yes
126	19	18-20years	Female	Igbo	Yes	16	At least once a month	No											No	No	No	Yes	None	No	Yes				Yes		Serious problem	Stayed the same			Yes					Serious problem	Yes	Non-Relative	Friends/relatives						Yes
127	19	18-20years	Female	Yoruba	Yes	11	At least once a week	Yes	No																Yes		Yes		Yes		Minor problem	Increased			Yes		Yes			Serious problem	Yes	Non-Relative	Bar/restaurant	Yes	Yes
128	18	18-20years	Male	Yoruba	Yes	14	At least once a month	No																	No	Yes			Yes		Serious problem	Increased		Yes						Serious problem	Yes	Non-Relative	Liquor store		Yes		Yes
129	16	15-17years	Male	Yoruba	Yes	14	At least once a week	No																	Yes		Yes				Serious problem	Increased			Yes					Serious problem	Yes	Non-Relative	Friends/relatives		Yes	Yes
130	16	15-17years	Male	Yoruba	Yes	12	At least once a week	No																	No	Yes	Yes		Yes	Yes	Serious problem	Increased	Yes		Yes	Yes				Serious problem	No		Friends/relatives			Yes			Yes
131	16	15-17years	Male	Yoruba	No																				No	Yes	Yes			Yes	Serious problem	Increased	Yes		Yes	Yes	Yes			Serious problem	Yes	Non-Relative	Friends/relatives	Yes	Yes	Yes	Yes		Yes
132	14	14 years	Male	Yoruba	Yes	8	At least once a week	No										Never	No	No	No	No	None	No	No	Yes					Serious problem	Decreased			Yes	Yes	Yes			Serious problem	No		Liquor store	Yes		Yes			Yes
133	19	18-20years	Male	Yoruba	No																				No	Yes		Yes	Yes	Yes	Serious problem	Increased	Yes	Yes	Yes		Yes		Yes	Serious problem	Yes	Non-Relative	Friends/relatives		Yes	Yes	Yes		Yes
134	16	15-17years	Male	Yoruba	Yes	15	Less than once a month	No								Yes		Never	Yes	Yes	No	Yes	Once	No	No	Yes		Yes	Yes	Yes	Serious problem	Increased	Yes	Yes	Yes		Yes			Serious problem	Yes	Relative	Friends/relatives			Yes		Yes	Yes
135	16	15-17years	Female	Yoruba	Yes	12	At least once a month	No								Yes		Never	Yes	Yes	No	Yes	Once	No	Yes		Yes			Yes	Serious problem	Increased	Yes	Yes		Yes				Not at all a problem	Yes	Non-Relative	Liquor store	Yes	Yes	Yes	Yes
136	19	18-20years	Female	Yoruba	Yes	15	At least once a month	No									Yes	On special occasions only	No	No	No	Yes	Once	No	No	Yes			Yes		Not at all a problem	Decreased		Yes						Serious problem	Yes	Non-Relative	Parent’s home				Yes
137	16	15-17years	Male	Others	Yes	10	At least once a month	No																	No		Yes		Yes	Yes	Serious problem	Increased			Yes		Yes			Serious problem	Yes	Non-Relative	Liquor store			Yes	Yes		Yes
138	16	15-17years	Male	Others	Yes	11	At least once a month	No																	Yes	Yes			Yes	Yes	Serious problem	Increased		Yes	Yes	Yes	Yes			Serious problem	No		Bar/restaurant	Yes	Yes	Yes	Yes		Yes
139	16	15-17years	Female	Yoruba	Yes	15	At least once a month	No										Never	No	No	No	No	None	No	No	Yes	Yes	Yes	Yes		Serious problem	Increased	Yes		Yes	Yes				Minor problem	No		Liquor store			Yes	Yes
140	16	15-17years	Female	Yoruba	Yes	12	At least once a month	No																	No	Yes	Yes			Yes	Serious problem	Increased			Yes		Yes	Peer Group		Serious problem	Yes	Non-Relative	Friends/relatives	Yes	Yes	Yes	Yes	Yes	Yes
141	16	15-17years	Male	Yoruba	Yes	15	Less than once a month	No							Yes	Yes		Never	Yes	No	Yes	Yes	4 or more times	No	Yes		Yes			Yes	Serious problem	Increased		Yes	Yes	Yes	Yes			Serious problem	Yes	Non-Relative	Friends/relatives			Yes	Yes	Yes	Yes
142	16	15-17years	Male	Yoruba	Yes	12	At least once a month	No																	No	Yes					Serious problem	Stayed the same				Yes				Serious problem	Yes	Non-Relative	Liquor store				Yes
143	16	15-17years	Male	Yoruba	Yes	16	At least once a month	No										Never	No	No	No	Yes	2-3 times	No	Yes	Yes	Yes		Yes		Serious problem	Increased					Yes			Serious problem	Yes	Relative	Liquor store			Yes	Yes
144	19	18-20years	Female	Yoruba	Yes	15	At least once a month	No																	No	Yes	Yes	Yes	Yes	Yes	Serious problem	Increased	Yes		Yes	Yes	Yes		Yes	Serious problem	Yes	Non-Relative	Bar/restaurant	Yes	Yes	Yes	Yes		Yes
145	16	15-17years	Female	Yoruba	Yes	14	At least once a month	No		Yes								Never	Yes	No	No	No	None	No	No	Yes			Yes		Serious problem	Increased					Yes			Serious problem	No		Other	Yes					Yes
146	16	15-17years	Female	Yoruba	Yes	12	At least once a month	No		Yes															No			Yes			Serious problem	Increased	Yes							Serious problem	No		Liquor store
147	16	15-17years	Male	Igbo	Yes	16	At least once a week	No		Yes																Yes	Yes		Yes		Serious problem	Increased	Yes			Yes	Yes			Serious problem	Yes	Non-Relative	Parent’s home		Yes		Yes
148	16	15-17years	Male	Yoruba	Yes	15	At least once a month	No																	No		Yes	Yes	Yes		Serious problem	Increased	Yes		Yes	Yes	Yes	Peer Group		Serious problem	Yes	Non-Relative	Liquor store	Yes	Yes	Yes	Yes		Yes
149	14	14 years	Male	Yoruba	Yes	14	At least once a month	No								Yes		On special occasions only	No	No	No	No	None	No	No	Yes	Yes		Yes		Serious problem	Increased	Yes		Yes		Yes			Serious problem	Yes	Non-Relative	Bar/restaurant		Yes	Yes	Yes		Yes
150	16	15-17years	Male	Yoruba	Yes	16	At least once a week	No																	No	Yes	Yes	Yes	Yes	Yes	Serious problem	Increased	Yes				Yes	Peer Group		Serious problem	No		Bar/restaurant						Yes
151	16	15-17years	Male	Yoruba	Yes	15	At least once a month	No																		Yes	Yes	Yes	Yes	Yes	Serious problem	Increased			Yes		Yes			Serious problem	No		Friends/relatives	Yes	Yes	Yes	Yes
152	16	15-17years	Male	Yoruba	Yes	14	At least once a month	No																	No	Yes			Yes		Serious problem	Increased	Yes				Yes	Peer Group		Serious problem	Yes	Non-Relative	Parent’s home	Yes			Yes		Yes
153	16	15-17years	Male	Yoruba	Yes	16	At least once a week	No								Yes		Never	Yes	No	No	No	None	No	Yes	Yes			Yes		Serious problem	Decreased	Yes		Yes		Yes			Serious problem	No		Liquor store				Yes
154	16	15-17years	Male	Yoruba	Yes	15	At least once a month	No																	No		Yes				Serious problem	Increased								Serious problem	No		Bar/restaurant		Yes	Yes
155	16	15-17years	Male	Yoruba	Yes	14	At least once a month	No																		Yes	Yes	Yes	Yes	Yes	Serious problem	Increased	Yes		Yes		Yes			Serious problem	Yes	Non-Relative	Friends/relatives	Yes	Yes	Yes	Yes		Yes
156	16	15-17years	Female	Igbo	Yes	15	At least once a month	No										On special occasions only	No	No	No	Yes	None	No	Yes	Yes	Yes	Yes	Yes	Yes			Yes	Yes	Yes		Yes			Serious problem	Yes	Non-Relative	Bar/restaurant	Yes	Yes	Yes	Yes
157	16	15-17years	Male	Igbo	Yes	14	At least once a month	No																	No	Yes	Yes		Yes		Serious problem	Increased	Yes				Yes			Serious problem	Yes	Non-Relative	Bar/restaurant			Yes	Yes		Yes
158	16	15-17years	Male	Yoruba	Yes	14	At least once a month	No											No	No	No	Yes	Once	No	No		Yes		Yes	Yes	Serious problem	Increased			Yes		Yes			Serious problem	Yes	Non-Relative	Supermarket/convenience store			Yes	Yes		Yes
159	19	18-20years	Male	Igbo	Yes	16	At least once a month	No																	No						Serious problem			Yes	Yes	Yes	Yes			Serious problem	Yes	Non-Relative	Liquor store		Yes	Yes	Yes
160	16	15-17years	Male	Others	Yes	15	At least once a month	No																	No	Yes			Yes		Serious problem	Increased							Yes	Serious problem	No		Friends/relatives		Yes
161	16	15-17years	Male	Yoruba	Yes	14	At least once a month	No		Yes																Yes	Yes		Yes		Serious problem				Yes	Yes	Yes			Serious problem	Yes	Relative	Parent’s home			Yes	Yes
162	16	15-17years	Female	Yoruba	Yes	12	At least once a month	No		Yes															No				Yes		Serious problem	Increased	Yes		Yes	Yes				Serious problem	No		Liquor store	Yes		Yes	Yes		Yes
163	16	15-17years	Male	Yoruba	Yes	16	At least once a week	No		Yes																Yes	Yes		Yes		Serious problem	Increased					Yes			Serious problem	Yes	Non-Relative	Bar/restaurant				Yes
164	16	15-17years	Female	Yoruba	Yes	16	At least once a month	No								Yes		Never	No	No	No	Yes	None	No	No	Yes	Yes			Yes	Serious problem	Increased			Yes	Yes	Yes			Serious problem	Yes	Non-Relative	Bar/restaurant		Yes	Yes	Yes		Yes
165	16	15-17years	Male	Yoruba	Yes	15	At least once a month	No																	No	Yes	Yes	Yes	Yes	Yes	Serious problem	Decreased	Yes	Yes			Yes			Serious problem	Yes	Non-Relative	Bar/restaurant		Yes	Yes	Yes		Yes
166	16	15-17years	Male	Igbo	Yes	14	At least once a month	No		Yes															No	Yes	Yes		Yes														Bar/restaurant
167	16	15-17years	Male	Yoruba	Yes	12	At least once a month	No		Yes															No	Yes	Yes		Yes		Serious problem	Increased					Yes			Serious problem	Yes	Non-Relative	Friends/relatives
168	16	15-17years	Male	Yoruba	Yes	16	At least once a week	No		Yes																Yes			Yes		Serious problem			Yes						Serious problem	Yes	Relative	Bar/restaurant			Yes	Yes
169	16	15-17years	Male	Yoruba	Yes	15	At least once a month	No										Never	No	No	No	No	None	No	No	Yes	Yes		Yes	Yes	Minor problem	Increased				Yes	Yes			Minor problem	Yes	Non-Relative	Friends/relatives		Yes	Yes	Yes	Yes
170	16	15-17years	Male	Yoruba	Yes	16	At least once a month	No																	Yes	Yes		Yes	Yes		Serious problem	Increased	Yes		Yes		Yes	Peer Group		Serious problem	No		Bar/restaurant	Yes	Yes	Yes	Yes
171	16	15-17years	Male	Yoruba	Yes	15	At least once a month	No																	No	Yes		Yes	Yes		Serious problem		Yes		Yes			Peer Group		Serious problem	No		Bar/restaurant	Yes	Yes	Yes	Yes
172	16	15-17years	Male	Yoruba	Yes	14	At least once a month	No		Yes															No		Yes			Yes	Serious problem	Increased		Yes	Yes	Yes	Yes			Serious problem	Yes	Non-Relative	Friends/relatives		Yes	Yes	Yes
173	16	15-17years	Male	Yoruba	Yes	12	At least once a month	No		Yes															Yes	Yes		Yes	Yes		Serious problem	Increased	Yes		Yes			Peer Group		Serious problem	No		Bar/restaurant		Yes	Yes	Yes
174	16	15-17years	Female	Yoruba	Yes	16	At least once a week	No		Yes															No	Yes			Yes		Serious problem	Decreased							Yes	Serious problem	No		Liquor store	Yes		Yes	Yes
175	16	15-17years	Female	Yoruba	Yes	15	At least once a month	No																	No	Yes			Yes		Serious problem	Decreased					Yes			Serious problem	Yes	Relative	Other			Yes
176	16	15-17years	Female	Others	Yes	16	At least once a month	Yes	No									Under parental supervision	Yes	Yes	No	No	None	No	Yes	Yes		Yes	Yes		Serious problem	Increased	Yes		Yes		Yes			Serious problem	Yes	Non-Relative	Bar/restaurant
177	19	18-20years	Female	Igbo	Yes	14	At least once a month	No																	No	Yes	Yes		Yes		Serious problem	Increased	Yes		Yes	Yes				Serious problem	Yes	Relative	Liquor store	Yes	Yes	Yes	Yes	Yes	Yes
178	15	15-17years	Male	Others	Yes	13	At least once a month	No								Yes		Never	No	No	No	Yes	Once	No	No		Yes		Yes	Yes	Serious problem	Increased	Yes		Yes	Yes	Yes			Serious problem	Yes	Relative	Friends/relatives	Yes	Yes	Yes	Yes
179	16	15-17years	Male	Igbo	Yes	14	Less than once a month	No								Yes		Never	Yes	Yes	No	No	2-3 times	No	Yes		Yes				Serious problem	Increased	Yes		Yes	Yes				Serious problem	Yes	Non-Relative	Liquor store		Yes
180	14	14 years	Male	Yoruba	Yes	10	At least once a month	No																	No	Yes	Yes		Yes		Serious problem	Increased			Yes		Yes			Serious problem	Yes	Non-Relative	Friends/relatives			Yes	Yes		Yes
181	16	15-17years	Male	Yoruba	Yes	12	At least once a month	No																	No	Yes	Yes		Yes		Serious problem	Increased	Yes	Yes			Yes	Government		Serious problem	No		Friends/relatives		Yes	Yes	Yes	Yes
182	16	15-17years	Male	Yoruba	Yes	13	Less than once a month	No								Yes		Under parental supervision	No	No	No	Yes	None	No	No		Yes			Yes	Serious problem	Increased			Yes	Yes	Yes			Serious problem	No		Liquor store		Yes	Yes	Yes
183	16	15-17years	Female	Igbo	Yes	14	Less than once a month	No																	No		Yes		Yes		Serious problem	Increased			Yes		Yes			Serious problem	Yes	Non-Relative	Friends/relatives		Yes				Yes
184	16	15-17years	Male	Igbo	Yes	12	At least once a month	No																	No		Yes		Yes		Serious problem	Increased	Yes		Yes	Yes	Yes	Peer Group					Friends/relatives	Yes	Yes	Yes	Yes		Yes
185	16	15-17years	Female	Yoruba	Yes	12	At least once a month	No																		Yes	Yes		Yes		Serious problem	Increased	Yes	Yes	Yes	Yes	Yes	Peer Group		Serious problem	Yes	Relative	Friends/relatives	Yes	Yes	Yes	Yes		Yes
186	16	15-17years	Male	Igbo	Yes	15	At least once a month	No										Under parental supervision	Yes	Yes	No	No	Once	No	No	Yes	Yes		Yes	Yes	Serious problem	Increased	Yes			Yes	Yes			Serious problem	No		Friends/relatives		Yes	Yes
187	14	14 years	Male	Yoruba	Yes	10	At least once a month	No																	Yes						Not at all a problem	Decreased							Yes	Serious problem	Yes	Non-Relative	Bar/restaurant
188	16	15-17years	Male	Yoruba	Yes	14	At least once a month	No								Yes		Under parental supervision	Yes	Yes	No	No	None	No	No	Yes	Yes		Yes		Serious problem	Increased		Yes	Yes		Yes			Serious problem	No		Liquor store		Yes		Yes		Yes
189	14	14 years	Male	Yoruba	Yes	12	At least once a month	No																	Yes	Yes	Yes	Yes	Yes	Yes	Serious problem	Increased	Yes		Yes		Yes			Serious problem	Yes	Non-Relative	Bar/restaurant	Yes	Yes	Yes	Yes	Yes	Yes
190	16	15-17years	Male	Yoruba	Yes	16	At least once a month	No																	No					Yes	Serious problem	Decreased					Yes			Serious problem	Yes	Non-Relative	Bar/restaurant	Yes	Yes				Yes
191	16	15-17years	Male	Yoruba	Yes	15	At least once a month	No																	Yes				Yes		Serious problem	Increased			Yes					Serious problem	Yes	Non-Relative	Liquor store			Yes	Yes
192	16	15-17years	Male	Yoruba	Yes	14	At least once a month	No		Yes															No						Serious problem	Increased	Yes		Yes					Serious problem	No		Friends/relatives			Yes	Yes
193	16	15-17years	Female	Yoruba	Yes	14	At least once a month	No		Yes															Yes	Yes					Serious problem	Increased	Yes		Yes					Minor problem	Yes	Non-Relative	Liquor store	Yes
194	16	15-17years	Male	Yoruba	Yes	16	At least once a week	No		Yes															No				Yes		Serious problem	Increased					Yes			Serious problem	No		Friends/relatives						Yes
195	16	15-17years	Male	Yoruba	Yes	15	At least once a month	No																	No	Yes	Yes		Yes	Yes	Serious problem	Stayed the same	Yes		Yes		Yes			Serious problem	Yes	Non-Relative	Supermarket/convenience store		Yes	Yes	Yes
196	16	15-17years	Male	Yoruba	Yes	16	At least once a month	No																	No	Yes	Yes				Serious problem	Stayed the same			Yes					Serious problem	Yes	Non-Relative	Bar/restaurant		Yes		Yes
197	16	15-17years	Female	Yoruba	Yes	15	At least once a month	No																	No		Yes		Yes		Serious problem	Increased							Yes	Serious problem	Yes	Non-Relative	Friends/relatives		Yes	Yes	Yes		Yes
198	16	15-17years	Female	Igbo	Yes	14	At least once a month	No		Yes															No	Yes					Serious problem	Increased					Yes			Serious problem	Yes	Non-Relative	Bar/restaurant		Yes	Yes			Yes
199	16	15-17years	Male	Yoruba	Yes	12	At least once a month	No		Yes															No	Yes	Yes		Yes		Serious problem	Increased	Yes				Yes	Peer Group		Serious problem	No		Friends/relatives	Yes	Yes	Yes	Yes		Yes
200	16	15-17years	Male	Others	Yes	16	At least once a week	No		Yes								Under parental supervision	Yes	Yes	No	Yes	None	No	No		Yes		Yes	Yes	Serious problem	Increased	Yes		Yes		Yes			Serious problem	Yes	Non-Relative	Friends/relatives	Yes	Yes		Yes		Yes
201	14	14 years	Male	Yoruba	Yes	11	At least once a month	No																	No				Yes		Serious problem	Increased					Yes				No		Friends/relatives		Yes		Yes	Yes
202	14	14 years	Male	Igbo	Yes	10	At least once a month	No																	No	Yes			Yes		Serious problem	Increased			Yes					Serious problem	Yes	Non-Relative	Friends/relatives				Yes
203	16	15-17years	Female	Igbo	Yes	15	At least once a month	No										Never	Yes	Yes	Yes	Yes	None	No							Serious problem			Yes	Yes	Yes	Yes			Serious problem	No		Bar/restaurant	Yes		Yes	Yes	Yes
204	16	15-17years	Male	Yoruba	Yes	14	At least once a month	No		Yes															No		Yes		Yes		Serious problem	Increased			Yes					Serious problem	Yes	Non-Relative	Liquor store		Yes	Yes
205	14	14 years	Female	Yoruba	Yes	10	At least once a month	No		Yes						Yes		Never	Yes	Yes	No	Yes	Once	No	No				Yes		Serious problem	Increased			Yes	Yes	Yes			Serious problem	Yes	Non-Relative	Liquor store	Yes	Yes	Yes	Yes		Yes
206	19	18-20years	Female	Yoruba	Yes	16	At least once a week	No		Yes															No	Yes	Yes		Yes		Serious problem	Increased			Yes		Yes			Serious problem	No		Liquor store						Yes
207	16	15-17years	Male	Yoruba	Yes	15	At least once a month	No																	No		Yes	Yes	Yes		Serious problem	Increased		Yes			Yes			Serious problem	No		Friends/relatives	Yes	Yes	Yes	Yes		Yes
208	16	15-17years	Male	Yoruba	Yes	15	At least once a week	Yes	Yes								Yes	Never	No	No	No	No	2-3 times	Yes	Yes	Yes			Yes		Serious problem	Decreased				Yes	Yes			Serious problem	Yes	Non-Relative	Bar/restaurant					Yes
209	16	15-17years	Male	Yoruba	Yes	14	At least once a week	No																			Yes			Yes	Serious problem	Increased			Yes		Yes			Serious problem			Liquor store		Yes		Yes		Yes
210	16	15-17years	Male	Yoruba	Yes	16	At least once a month	No										On special occasions only	Yes			Yes		No	No	Yes		Yes	Yes		Serious problem	Increased	Yes			Yes	Yes			Serious problem	Yes	Relative	Liquor store	Yes	Yes	Yes	Yes		Yes
211	14	14 years	Male	Yoruba	Yes	11	At least once a month	No																	No				Yes		Serious problem	Increased			Yes		Yes			Serious problem	Yes	Non-Relative	Parent’s home			Yes
212	16	15-17years	Male	Yoruba	Yes	14	At least once a month	No		Yes															No	Yes	Yes		Yes	Yes	Serious problem	Increased	Yes		Yes		Yes	Peer Group		Serious problem	No		Bar/restaurant	Yes	Yes				Yes
213	16	15-17years	Male	Yoruba	Yes	19	At least once a month	No		Yes															No	Yes			Yes		Serious problem	Increased					Yes			Serious problem	Yes	Non-Relative	Liquor store			Yes	Yes		Yes
214	17	15-17years	Male	Yoruba	Yes	16	At least once a week	No		Yes															No		Yes	Yes	Yes		Serious problem	Increased							Yes	Serious problem	No		Parent’s home			Yes
215	16	15-17years	Female	Yoruba	Yes	15	At least once a month	No										Never	No	No	No	Yes	None	No	Yes	Yes			Yes		Serious problem	Increased							Yes	Serious problem	Yes	Relative	Liquor store
216	16	15-17years	Female	Yoruba	Yes	14	At least once a month	No		Yes															No	Yes	Yes		Yes	Yes	Serious problem	Increased	Yes		Yes	Yes	Yes			Serious problem	No		Liquor store	Yes	Yes	Yes	Yes		Yes
217	16	15-17years	Male	Yoruba	Yes	19	At least once a month	No		Yes															No	Yes	Yes		Yes		Serious problem	Increased	Yes		Yes	Yes				Serious problem	No		Liquor store			Yes	Yes
218	16	15-17years	Male	Yoruba	Yes	16	At least once a week	No		Yes															No	Yes	Yes		Yes		Serious problem	Increased	Yes		Yes	Yes	Yes			Serious problem	No		Parent’s home		Yes	Yes	Yes		Yes
219	16	15-17years	Male	Yoruba	Yes	12	At least once a month	No																			Yes	Yes	Yes		Serious problem	Increased	Yes		Yes		Yes			Serious problem	No		Bar/restaurant			Yes	Yes		Yes
220	16	15-17years	Male	Yoruba	Yes	11	At least once a month	No																	No	Yes	Yes		Yes		Serious problem	Increased								Serious problem	Yes	Non-Relative	Friends/relatives	Yes		Yes	Yes	Yes	Yes
221	19	18-20years	Female	Yoruba	No																				No	Yes					Minor problem	Decreased				Yes				Serious problem	Yes	Non-Relative	Bar/restaurant				Yes		Yes
222	16	15-17years	Female	Yoruba	No																				No	Yes					Not at all a problem	Decreased			Yes					Not at all a problem	Yes	Non-Relative	Friends/relatives	Yes			Yes
223	16	15-17years	Female	Yoruba	Yes	14	At least once a week	No								Yes		Never	No		No	Yes	None	No	No	Yes	Yes	Yes	Yes	Yes	Serious problem	Increased	Yes	Yes	Yes	Yes	Yes			Serious problem	No		Bar/restaurant		Yes
224	16	15-17years	Male	Igbo	Yes	15	Less than once a month	No		Yes								On special occasions only	No	Yes	No	Yes	4 or more times	No	Yes	Yes			Yes		Serious problem	Increased					Yes			Serious problem	Yes	Non-Relative	Friends/relatives	Yes	Yes	Yes	Yes	Yes	Yes
225	16	15-17years	Male	Yoruba	Yes	8	Less than once a month	No		Yes						Yes		Never	No	No	No		None	No	Yes	Yes		Yes			Serious problem	Increased			Yes					Serious problem	Yes	Non-Relative	Bar/restaurant			Yes	Yes	Yes	Yes
226	16	15-17years	Male	Yoruba	Yes	10	At least once a month	No										Never	No	No	No	No	None	No	No			Yes			Minor problem	Increased					Yes			Serious problem	Yes	Non-Relative	Friends/relatives		Yes	Yes	Yes	Yes
227	16	15-17years	Male	Yoruba	Yes	14	At least once a month	No										On special occasions only	No	No	No	Yes	None	No	No	Yes					Minor problem	Increased			Yes					Serious problem	No		Bar/restaurant			Yes	Yes	Yes	Yes
228	16	15-17years	Male	Igbo	Yes	12	Less than once a month	No										On special occasions only	No	No	No	No	None	No	No	Yes					Serious problem	Increased			Yes					Serious problem	No		Bar/restaurant			Yes	Yes	Yes	Yes
229	16	15-17years	Female	Yoruba	Yes	9	At least once a month	No										Never	No	No	No			No	Yes	Yes		Yes			Serious problem	Increased			Yes					Serious problem	No		Bar/restaurant			Yes		Yes	Yes
230	16	15-17years	Male	Yoruba	Yes	14	At least once a month	No								Yes		Never	No	Yes	No	Yes	None	No	No	Yes	Yes	Yes	Yes	Yes	Serious problem	Increased							Yes	Serious problem	Yes	Non-Relative	Friends/relatives			Yes		Yes	Yes
231	16	15-17years	Male	Yoruba	Yes	14	At least once a month	No										On special occasions only	No	No	No	No	None	No	No		Yes				Serious problem	Increased			Yes					Serious problem	Yes	Non-Relative	Liquor store					Yes	Yes
232	16	15-17years	Male	Yoruba	Yes	13	At least once a month	No										On special occasions only	No	No	No	No	None	No	No		Yes				Serious problem	Increased			Yes					Serious problem	Yes	Non-Relative	Liquor store			Yes		Yes	Yes
233	16	15-17years	Male	Yoruba	Yes	15	At least once a month	No								Yes		Never	No	No	No	Yes	2-3 times		Yes				Yes		Serious problem	Increased	Yes					Government		Serious problem	Yes	Non-Relative	Bar/restaurant		Yes	Yes	Yes		Yes
234	16	15-17years	Male	Yoruba	Yes	16	At least once a month	Yes	Yes	Yes	Yes				Yes	Yes	Yes	Never	No	No	No	Yes	2-3 times	No	Yes	Yes	Yes	Yes	Yes	Yes	Serious problem	Decreased					Yes			Minor problem	Yes	Non-Relative	Friends/relatives			Yes
235	19	18-20years	Male	Yoruba	Yes	15	At least once a month	No									Yes	Never	Yes	Yes	Yes	No	None	No	No	Yes					Not at all a problem	Increased								Not at all a problem	No		Bar/restaurant					Yes
236	16	15-17years	Female	Yoruba	Yes	15	At least once a month	No										Never	Yes	Yes	No	No	Once	No	No	Yes	Yes		Yes		Minor problem	Increased		Yes	Yes	Yes	Yes			Serious problem	No		Bar/restaurant	Yes	Yes		Yes	Yes	Yes
237	14	14 years	Female	Yoruba	No																				No	Yes	Yes		Yes	Yes	Not at all a problem	Increased			Yes		Yes			Serious problem	Yes	Non-Relative	Friends/relatives		Yes	Yes		Yes
238	19	18-20years	Male	Igbo	Yes	13	At least once a week	No								Yes		Any time I want to	Yes	Yes	No	Yes	Once	No	Yes	Yes	Yes	Yes	Yes	Yes	Serious problem	Decreased					Yes			Serious problem	Yes	Non-Relative	Parent’s home	Yes			Yes
239	16	15-17years	Female	Igbo	No																				No	Yes		Yes		Yes	Serious problem	Increased			Yes					Serious problem	No		Bar/restaurant		Yes		Yes
240	16	15-17years	Female	Yoruba	Yes	14	At least once a month	No									Yes	Never	No	No	No	Yes	Once	Yes	Yes	Yes					Serious problem	Increased	Yes							Serious problem	Yes	Non-Relative	Friends/relatives		Yes		Yes		Yes
241	20	21+years	Male	Yoruba	No																				No		Yes				Serious problem	Decreased							Yes	Serious problem	Yes	Relative	Friends/relatives		Yes		Yes
242	14	14 years	Male	Igbo	Yes	9	At least once a week	No											Yes	No	No	No	None	No	No					Yes	Serious problem	Decreased							Yes	Serious problem	No		Bar/restaurant		Yes		Yes
243	19	18-20years	Male	Igbo	No																				No		Yes				Not at all a problem				Yes					Minor problem	Yes	Relative	Parent’s home	Yes		Yes	Yes		Yes
244	16	15-17years	Female	Igbo	No																				No		Yes		Yes	Yes	Serious problem	Increased			Yes	Yes	Yes			Serious problem	No		Bar/restaurant		Yes		Yes
245	14	14 years	Male	Igbo	Yes	10	At least once a month	No																	No																		Bar/restaurant			Yes	Yes
246	19	18-20years	Male	Igbo	No																				No																		Bar/restaurant			Yes
247	16	15-17years	Female	Igbo	No																				No																		Bar/restaurant			Yes
248	19	18-20years	Male	Yoruba	No																				No		Yes				Minor problem					Yes	Yes			Serious problem	No		Bar/restaurant			Yes	Yes		Yes
249	14	14 years	Male	Yoruba	No																				No	Yes	Yes		Yes	Yes	Serious problem	Increased			Yes		Yes			Minor problem	No		Bar/restaurant			Yes	Yes		Yes
250	19	18-20years	Female	Igbo	Yes	19	At least once a week	No								Yes		Never	No	No	No	No	None	No	No		Yes				Serious problem	Increased					Yes						Bar/restaurant			Yes	Yes
251	19	18-20years	Female	Yoruba	No																				No		Yes				Minor problem				Yes					Minor problem	Yes	Relative	Friends/relatives			Yes	Yes
252	16	15-17years	Male	Yoruba	Yes	10	At least once a week	No											Yes	No	No	No	None	No	No					Yes	Serious problem	Decreased							Yes	Serious problem	No		Bar/restaurant		Yes	Yes	Yes
253	17	15-17years	Male	Yoruba	No																				No																No		Bar/restaurant				Yes
254	19	18-20years	Male	Igbo	Yes	12	At least once a month	No					Yes				Yes		No	No	No	Yes	Once	No	No	Yes	Yes				Not at all a problem	Stayed the same			Yes					Minor problem	No		Bar/restaurant			Yes
255	16	15-17years	Female	Igbo	Yes	17	At least once a month	No										Never	No	No	No	No	Once	No	Yes	Yes				Yes	Serious problem								Yes	Serious problem	No		Other
256	16	15-17years	Male	Yoruba	Yes	15	At least once a week	Yes	Yes		Yes		Yes	Yes	Yes	Yes	Yes	Under parental supervision	Yes	Yes	Yes	Yes	4 or more times	Yes	Yes	Yes		Yes	Yes	Yes	Serious problem	Decreased	Yes			Yes	Yes	Government	Yes	Serious problem	No		Liquor store		Yes	Yes	Yes	Yes	Yes
257	16	15-17years	Female	Igbo	No																				No	Yes	Yes	Yes	Yes	Yes	Serious problem	Increased	Yes		Yes	Yes	Yes	Government		Serious problem	Yes	Non-Relative	Parent’s home	Yes	Yes	Yes	Yes		Yes
258	14	14 years	Male	Yoruba	No																				No	Yes	Yes			Yes	Not at all a problem	Stayed the same	Yes	Yes	Yes	Yes	Yes	Government	Yes	Not at all a problem	Yes	Relative	Parent’s home	Yes	Yes		Yes	Yes
259	16	15-17years	Male	Igbo	Yes	14	At least once a month	No																	No	Yes					Serious problem	Increased			Yes		Yes			Minor problem	No		Bar/restaurant			Yes	Yes
260	14	14 years	Male	Yoruba	Yes	14	At least once a month	No																	No	Yes	Yes		Yes	Yes	Serious problem	Stayed the same	Yes	Yes	Yes	Yes		Government		Serious problem	Yes	Relative	Bar/restaurant	Yes		Yes			Yes
261	16	15-17years	Male	Yoruba	Yes	14	At least once a month	No																	No	Yes	Yes	Yes	Yes	Yes		Decreased	Yes	Yes	Yes	Yes	Yes	Government	Yes	Not at all a problem	Yes	Relative	Parent’s home	Yes	Yes	Yes	Yes	Yes	Yes
262	17	15-17years	Male	Yoruba	Yes	14	At least once a month	No										Never	No	No	No	No	None	No	No						Serious problem	Increased								Serious problem	No		Bar/restaurant
263	16	15-17years	Male	Yoruba	Yes	14	At least once a month	No																	No	Yes	Yes		Yes		Not at all a problem	Decreased	Yes	Yes	Yes	Yes	Yes	Government	Yes	Not at all a problem	Yes	Relative	Parent’s home	Yes	Yes		Yes	Yes
264	16	15-17years	Male	Yoruba	Yes	14	At least once a month	No																	No	Yes	Yes		Yes			Decreased	Yes	Yes	Yes	Yes	Yes	Government	Yes		No		Parent’s home	Yes	Yes	Yes	Yes	Yes	Yes
265	16	15-17years	Male	Yoruba	Yes	14	At least once a month	No										Never	No	Yes	Yes	No	None	No	Yes	Yes	Yes		Yes		Not at all a problem	Decreased	Yes	Yes	Yes	Yes	Yes	Government	Yes	Not at all a problem	Yes	Relative	Parent’s home	Yes	Yes		Yes	Yes
266	16	15-17years	Male	Yoruba	Yes	14	At least once a month	No										Never	No	No	No	No	None	No	No						Serious problem	Increased								Serious problem	Yes	Relative	Supermarket/convenience store
267	18	18-20years	Male	Yoruba	Yes	14	At least once a month	No																																			Bar/restaurant
268	16	15-17years	Male	Igbo	Yes	14	At least once a month	No																	No	Yes	Yes			Yes	Serious problem	Increased	Yes		Yes		Yes	Government		Serious problem	Yes	Non-Relative	Bar/restaurant		Yes	Yes	Yes
269	19	18-20years	Male	Yoruba	No																				Yes	Yes	Yes	Yes	Yes	Yes	Not at all a problem	Increased	Yes							Serious problem	Yes	Non-Relative	Liquor store	Yes	Yes	Yes
270	16	15-17years	Male	Yoruba	Yes	12	At least once a month	No																	No	Yes		Yes		Yes	Serious problem	Decreased		Yes	Yes				Yes	Serious problem	No		Other	Yes	Yes	Yes	Yes	Yes	Yes
271	14	14 years	Male	Yoruba	No																				No	Yes	Yes	Yes	Yes	Yes		Decreased	Yes	Yes	Yes	Yes	Yes	Government	Yes	Serious problem	Yes	Non-Relative	Bar/restaurant	Yes	Yes	Yes	Yes	Yes	Yes
272	16	15-17years	Male	Igbo	No																					Yes	Yes	Yes	Yes	Yes	Serious problem	Increased	Yes	Yes	Yes	Yes	Yes	Government	Yes	Serious problem	Yes	Non-Relative	Bar/restaurant	Yes	Yes	Yes	Yes	Yes	Yes
273	16	15-17years	Male	Yoruba	No																					Yes			Yes	Yes	Serious problem	Decreased								Serious problem	Yes	Non-Relative	Liquor store	Yes	Yes	Yes	Yes	Yes	Yes
274	16	15-17years	Female	Yoruba	Yes	10	At least once a month	No																	No		Yes	Yes	Yes	Yes	Serious problem	Increased		Yes			Yes	Government		Serious problem	Yes	Non-Relative	Parent’s home	Yes	Yes	Yes	Yes		Yes
275	19	18-20years	Female	Yoruba	Yes	15	Less than once a month	No										Any time I want to	Yes	No	No	No	Once	No	No	Yes				Yes	Serious problem	Decreased					Yes			Serious problem	Yes	Non-Relative	Bar/restaurant		Yes				Yes
276	16	15-17years	Female	Yoruba	No																				No						Serious problem	Increased	Yes			Yes			Yes	Serious problem	No		Bar/restaurant		Yes			Yes
277	16	15-17years	Male	Yoruba	Yes	12	At least once a month	No										On special occasions only	No	Yes	No	Yes	Once	No	No	Yes	Yes	Yes	Yes	Yes	Serious problem	Increased	Yes		Yes	Yes	Yes			Serious problem	Yes	Relative	Bar/restaurant		Yes	Yes	Yes
278	19	18-20years	Male	Yoruba	No																				No						Serious problem	Increased							Yes	Serious problem	Yes	Non-Relative	Parent’s home
279	19	18-20years	Male	Yoruba	No																				No	Yes	Yes	Yes	Yes	Yes	Not at all a problem		Yes	Yes			Yes	Government	Yes	Not at all a problem	No		Parent’s home	Yes	Yes	Yes	Yes	Yes	Yes
280	14	14 years	Male	Igbo	Yes	11	At least once a week	No										Never	No	No	No	Yes	None	Yes	No	Yes	Yes		Yes		Serious problem	Decreased			Yes		Yes		No	Not at all a problem	Yes	Relative	Bar/restaurant	Yes		Yes		Yes
	16	15-17years	Male	Yoruba	No																				No	Yes	Yes	Yes	Yes	Yes	Serious problem	Increased	Yes	Yes	Yes	Yes	Yes	Government	Yes	Serious problem	Yes	Non-Relative	Bar/restaurant	Yes	Yes	Yes	Yes	Yes	Yes
	16	15-17years	Male	Yoruba	Yes	11	At least once a month	No									Yes	On special occasions only	No	No	No	Yes	Once	No	Yes	Yes	Yes				Serious problem	Increased	Yes	Yes		Yes			Yes	Serious problem	Yes	Non-Relative	Bar/restaurant			Yes	Yes		Yes
	19	18-20years	Male	Yoruba	Yes	12	At least once a month	No								Yes		Never	No	No	No	No	None	No	No		Yes			Yes	Serious problem	Decreased	Yes	Yes		Yes	Yes			Serious problem	No		Bar/restaurant		Yes				Yes
	14	14 years	Male	Yoruba	No																				No	Yes	Yes		Yes		Serious problem	Increased	Yes		Yes		Yes			Serious problem	No		Bar/restaurant	Yes	Yes	Yes			Yes
	16	15-17years	Male	Yoruba	Yes	12	At least once a month	No										Never	No	No	No	Yes	None	No	No	Yes	Yes		Yes		Serious problem	Increased	Yes		Yes		Yes			Serious problem	No		Bar/restaurant		Yes	Yes	Yes		Yes
	16	15-17years	Female	Yoruba	Yes	16	At least once a week	Yes	Yes	Yes		Yes					Yes	On special occasions only	No	No	Yes	Yes	2-3 times	No	Yes	Yes	Yes		Yes	Yes	Not at all a problem	Stayed the same		Yes						Serious problem	Yes	Non-Relative	Bar/restaurant		Yes	Yes	Yes		Yes
	19	18-20years	Female	Yoruba	Yes	18	Less than once a month	No										Under parental supervision	Yes	Yes	Yes	No	Once	No	No	Yes			Yes	Yes	Serious problem	Increased	Yes	Yes		Yes				Serious problem	Yes	Non-Relative	Liquor store	Yes	Yes	Yes	Yes		Yes
	18	18-20years	Male	Yoruba	No																				No	Yes	Yes		Yes		Serious problem	Increased	Yes		Yes		Yes			Serious problem	No		Bar/restaurant	Yes	Yes	Yes	Yes	Yes	Yes
	16	15-17years	Female	Yoruba	Yes	15	At least once a month	No		Yes		Yes					Yes	Never	No	No	No	No	None	No	No	Yes	Yes			Yes	Not at all a problem	Increased	Yes				Yes		Yes	Serious problem	Yes	Relative	Bar/restaurant			Yes	Yes	Yes
	20	18-20years	Female	Yoruba	Yes	18	At least once a month	No									Yes	Never	Yes	No	Yes	No	None	Yes	No	Yes					Minor problem	Stayed the same	Yes							Minor problem	Yes	Non-Relative	Parent’s home				Yes
	19	18-20years	Female	Hausa	No																				Yes	Yes	Yes		Yes	Yes	Serious problem	Increased			Yes					Serious problem	Yes	Non-Relative	Parent’s home			Yes	Yes		Yes
	19	18-20years	Female	Igbo	Yes	18	At least once a month	No									Yes	Never	Yes	No	No	Yes	4 or more times	No	No	Yes	Yes	Yes	Yes	Yes	Minor problem	Stayed the same				Yes				Minor problem	No		Parent’s home		Yes	Yes	Yes
	19	18-20years	Female	Hausa	Yes	12	At least once a week	Yes	Yes								Yes	Never	Yes	No	No	No	None	No	No	Yes	Yes	Yes		Yes	Minor problem	Increased				Yes				Not at all a problem	No		Liquor store			Yes	Yes	Yes
	16	15-17years	Male	Yoruba	Yes	9	At least once a week	Yes	Yes									Any time I want to	Yes	Yes	Yes					Yes	Yes		Yes	Yes	Serious problem	Increased			Yes		Yes			Serious problem	Yes	Non-Relative	Bar/restaurant			Yes	Yes	Yes
	14	14 years	Male	Yoruba	No																				No	Yes	Yes		Yes	Yes	Serious problem	Increased			Yes		Yes			Serious problem	Yes	Non-Relative	Parent’s home			Yes	Yes		Yes
	20	21+years	Male	Yoruba	No																				No						Serious problem	Increased								Serious problem	Yes	Non-Relative	Parent’s home			Yes			Yes
	16	15-17years	Male	Yoruba	Yes	10	At least once a month	No										Never	No		No	No	None	No	No		Yes				Serious problem	Decreased					Yes		Yes	Minor problem	No		Bar/restaurant		Yes	Yes	Yes		Yes
	16	15-17years	Male	Yoruba	Yes	9	At least once a month	No										Never	No		No	No	None	No	No	Yes	Yes		Yes	Yes	Serious problem	Decreased			Yes	Yes	Yes	Government	Yes	Serious problem	No		Bar/restaurant		Yes	Yes	Yes
	14	14 years	Male	Yoruba	Yes	13	At least once a week	No			Yes							Never	No	No	No	Yes	None	No	Yes		Yes				Minor problem	Decreased	Yes							Minor problem	Yes	Non-Relative	Friends/relatives			Yes
	14	14 years	Male	Yoruba	Yes	10	At least once a week	Yes	Yes									Any time I want to	No	No	No	Yes	4 or more times	No	No	Yes	Yes		Yes	Yes	Serious problem	Increased			Yes		Yes			Serious problem	Yes	Non-Relative	Parent’s home			Yes			Yes
	14	14 years	Male	Yoruba	Yes	11	At least once a week	No											No	No	No		None	No	No	Yes	Yes		Yes	Yes					Yes		Yes				Yes	Relative	Bar/restaurant			Yes			Yes
	16	15-17years	Male	Yoruba	No																				No	Yes	Yes	Yes	Yes	Yes	Serious problem	Decreased	Yes	Yes			Yes		Yes	Serious problem	No		Bar/restaurant	Yes		Yes	Yes		Yes
	16	15-17years	Male	Yoruba	No																				No	Yes	Yes		Yes		Serious problem	Stayed the same	Yes				Yes			Serious problem	No		Bar/restaurant		Yes	Yes		Yes
	16	15-17years	Male	Yoruba	No																				Yes	Yes					Serious problem	Decreased	Yes							Serious problem	No		Parent’s home	Yes		Yes
	16	15-17years	Male	Yoruba	No																				No	Yes		Yes		Yes	Serious problem	Decreased	Yes		Yes	Yes		Government	Yes	Serious problem	No		Bar/restaurant	Yes		Yes	Yes		Yes
	14	14 years	Male	Yoruba	No																				No						Serious problem								Yes	Serious problem	No		Bar/restaurant		Yes				Yes
	16	15-17years	Male	Yoruba	No																				No	Yes	Yes		Yes	Yes	Serious problem	Increased		Yes	Yes		Yes		Yes	Serious problem	No		Bar/restaurant			Yes	Yes	Yes
	20	21+years	Female	Hausa	Yes	14	At least once a week	No								Yes	Yes		Yes	No	No	Yes	None	No	No	Yes	Yes		Yes	Yes	Serious problem	Increased		Yes	Yes		Yes		Yes	Serious problem	Yes	Non-Relative	Bar/restaurant			Yes	Yes	Yes
	16	15-17years	Male	Yoruba	No																				No	Yes	Yes		Yes	Yes	Serious problem	Increased		Yes	Yes		Yes		Yes	Serious problem	Yes	Non-Relative	Bar/restaurant	Yes	Yes	Yes	Yes	Yes	Yes
	16	15-17years	Male	Yoruba	Yes	12	At least once a month	No											No	No	No	No	4 or more times	No	No	Yes	Yes		Yes		Serious problem	Increased	Yes		Yes		Yes			Serious problem	No		Bar/restaurant		Yes	Yes	Yes	Yes	Yes
	16	15-17years	Male	Yoruba	No																				No	Yes					Serious problem	Decreased								Serious problem	No		Other		Yes
	19	18-20years	Male	Yoruba	No																				No	Yes	Yes	Yes	Yes	Yes	Serious problem	Decreased		Yes	Yes	Yes	Yes	Government	Yes	Serious problem	Yes	Non-Relative	Bar/restaurant			Yes	Yes	Yes
	16	15-17years	Female	Hausa	Yes	5	At least once a month	Yes	Yes	Yes			Yes	Yes			Yes	Never	No	No	No	No	Once	No	Yes	Yes					Serious problem	Decreased			Yes					Not at all a problem	Yes	Non-Relative	Friends/relatives				Yes		Yes
	14	14 years	Male	Yoruba	No																				No																No		Bar/restaurant				Yes
	14	14 years	Male	Yoruba	Yes	10	At least once a week	No											No	No	No		Once	No	No	Yes	Yes		Yes	Yes	Serious problem	Increased			Yes		Yes			Serious problem	No		Parent’s home			Yes	Yes		Yes
	16	15-17years	Female	Yoruba	Yes	5	At least once a month	No				Yes																															Friends/relatives			Yes
	16	15-17years	Male	Yoruba	Yes	12	Less than once a month	No										Never	No	No	No	No	None	No	No						Serious problem	Decreased			Yes			Government		Serious problem	Yes	Relative	Bar/restaurant		Yes	Yes	Yes	Yes	Yes
	16	15-17years	Male	Yoruba	No																				No																No		Friends/relatives			Yes
	16	15-17years	Male	Yoruba	Yes	14	At least once a week	No										Never	No	No	No	Yes	Once	No	No						Minor problem	Decreased								Minor problem	Yes	Non-Relative	Parent’s home			Yes
	16	15-17years	Female	Yoruba	Yes	15	Less than once a month	No		Yes	Yes	Yes	Yes	Yes	Yes	Yes	Yes	Never	Yes	No	No	Yes	Once	No	No	Yes	Yes	Yes	Yes	Yes	Serious problem	Increased	Yes	Yes	Yes	Yes	Yes			Serious problem	Yes	Non-Relative	Bar/restaurant			Yes
	16	15-17years	Male	Igbo	Yes	8	Less than once a month	No		Yes						Yes	Yes	Never	No	No	No	Yes	None	No	Yes	Yes	Yes		Yes		Serious problem	Increased	Yes		Yes	Yes	Yes			Serious problem	No		Bar/restaurant		Yes	Yes	Yes		Yes
	14	14 years	Male	Igbo	Yes	10	At least once a month	No																	Yes	Yes			Yes		Minor problem	Stayed the same					Yes			Serious problem	Yes	Non-Relative	Supermarket/convenience store	Yes			Yes
	16	15-17years	Male	Yoruba	Yes	14	At least once a month	No																	No	Yes	Yes	Yes	Yes	Yes	Serious problem	Increased	Yes	Yes	Yes	Yes	Yes	Government	Yes	Serious problem	Yes	Non-Relative	Bar/restaurant					Yes	3
	16	15-17years	Female	Yoruba	Yes	14	At least once a week	No			Yes	Yes	Yes	Yes	Yes	Yes	Yes	Never	Yes	No	No	Yes	Once	No	No	Yes	Yes	Yes	Yes	Yes	Serious problem	Increased	Yes	Yes	Yes	Yes	Yes			Serious problem	Yes	Non-Relative	Bar/restaurant		Yes	Yes	Yes		Yes
	14	14 years	Male	Yoruba	Yes	15	Less than once a month	No		Yes															No				Yes		Serious problem	Stayed the same					Yes			Serious problem	No		Liquor store			Yes	Yes
	16	15-17years	Male	Igbo	Yes	8	Less than once a month	No		Yes															No	Yes	Yes				Serious problem	Increased				Yes				Serious problem	Yes	Non-Relative	Bar/restaurant				Yes
	16	15-17years	Male	Yoruba	Yes	10	At least once a month	No																	No	Yes	Yes			Yes	Serious problem	Increased			Yes	Yes				Serious problem	Yes	Non-Relative	Bar/restaurant			Yes	Yes
	16	15-17years	Male	Yoruba	Yes	14	At least once a month	No																	No		Yes				Serious problem	Increased			Yes					Serious problem	No		Liquor store			Yes	Yes
	16	15-17years	Female	Yoruba	Yes	14	At least once a month	No								Yes		Never	No	No	No	Yes	None	No	Yes		Yes				Serious problem	Increased			Yes					Serious problem	Yes	Non-Relative	Liquor store						Yes
	16	15-17years	Female	Igbo	Yes	12	At least once a month	No										Never	Yes	No	Yes	Yes	2-3 times	No	No		Yes		Yes		Serious problem	Increased			Yes		Yes			Serious problem	Yes	Non-Relative	Liquor store		Yes	Yes	Yes
	16	15-17years	Female	Yoruba	Yes	14	At least once a week	No																	No	Yes			Yes	Yes	Serious problem	Increased		Yes			Yes			Serious problem	Yes	Non-Relative	Bar/restaurant				Yes		Yes
	16	15-17years	Male	Yoruba	Yes	15	Less than once a month	No		Yes															No	Yes	Yes		Yes		Serious problem	Increased			Yes		Yes	0		Serious problem	No		Liquor store		Yes	Yes	Yes
	16	15-17years	Male	Yoruba	Yes	8	Less than once a month	No		Yes															No						Serious problem	Increased	Yes	Yes	Yes	Yes	Yes	0		Serious problem	No		Friends/relatives		Yes	Yes	Yes		Yes
	18	18-20years	Male	Yoruba	Yes	10	At least once a month	No																																			Friends/relatives
	16	15-17years	Male	Yoruba	Yes	14	At least once a month	No																					Yes		Serious problem	Increased	Yes		Yes		Yes			Serious problem	Yes	Non-Relative	Bar/restaurant	Yes	Yes	Yes	Yes	Yes	Yes
	16	15-17years	Female	Yoruba	Yes	11	At least once a week	Yes	No									On special occasions only	No	Yes	No	No	None	No	No				Yes		Serious problem	Increased							Yes	Serious problem	No		Liquor store		Yes
	16	15-17years	Female	Yoruba	Yes	14	At least once a month	No									Yes	Any time I want to	Yes	No	Yes	Yes	2-3 times	No	Yes	Yes	Yes	Yes	Yes	Yes	Serious problem	Increased	Yes	Yes	Yes	Yes	Yes	Government		Serious problem	Yes	Non-Relative	Bar/restaurant	Yes	Yes	Yes	Yes	Yes	Yes
	15	15-17years	Female	Yoruba	Yes	14	At least once a week	No										Never	No	No	No	Yes	None	No	Yes	Yes	Yes	Yes	Yes	Yes	Minor problem	Stayed the same	Yes	Yes	Yes	Yes		Government		Minor problem	Yes	Non-Relative	Liquor store	Yes	Yes	Yes	Yes	Yes	Yes
	16	15-17years	Male	Igbo	Yes	14	At least once a week	No										Never	No	No	No	No	None	No	No		Yes				Serious problem	Increased					Yes			Serious problem	Yes	Non-Relative	Liquor store		Yes
	14	14 years	Female	Yoruba	Yes	15	Less than once a month	No		Yes															No		Yes	Yes	Yes	Yes	Serious problem	Increased			Yes					Minor problem	Yes	Non-Relative	Liquor store			Yes
	16	15-17years	Female	Yoruba	Yes	8	Less than once a month	No		Yes								Never	No		No	No	Once	No	No						Serious problem	Decreased				Yes				Serious problem	Yes	Non-Relative	Bar/restaurant	Yes		Yes	Yes
	16	15-17years	Female	Others	Yes	10	At least once a month	No																	No	Yes					Serious problem	Increased			Yes					Serious problem	No		Liquor store			Yes			Yes
	16	15-17years	Female	Others	Yes	14	At least once a month	No																	No		No				Serious problem	Increased	Yes		Yes					Serious problem	No		Friends/relatives			Yes	Yes		Yes
	19	18-20years	Female	Others	Yes	15	Less than once a month	No										Never	No	No	No	No	None	No	Yes	Yes			Yes		Serious problem	Increased			Yes		Yes			Serious problem	Yes	Relative	Liquor store	Yes		Yes	Yes		Yes
	19	18-20years	Female	Igbo	Yes	11	Less than once a month	No								Yes		Never	No	No	No	No	None	No	Yes		Yes	Yes			Serious problem	Decreased	Yes		Yes	Yes	Yes			Serious problem	Yes	Relative	Parent’s home		Yes	Yes	Yes
	19	18-20years	Female	Igbo	Yes	14	At least once a week	No											No	No	No	Yes	None	No	Yes				Yes		Serious problem	Stayed the same			Yes					Serious problem	Yes	Non-Relative	Friends/relatives						Yes
	19	18-20years	Female	Yoruba	Yes	15	Less than once a month	No		Yes															Yes		Yes		Yes		Minor problem	Increased			Yes		Yes			Serious problem	Yes	Non-Relative	Bar/restaurant	Yes	Yes
	17	15-17years	Female	Yoruba	Yes	8	Less than once a month	No		Yes															No	Yes			Yes		Serious problem	Increased		Yes						Serious problem	Yes	Non-Relative	Liquor store		Yes	Yes	Yes
	16	15-17years	Male	Yoruba	Yes	10	At least once a month	No																	Yes		Yes				Serious problem	Increased			Yes					Serious problem	Yes	Non-Relative	Friends/relatives		Yes	Yes
	16	15-17years	Male	Yoruba	Yes	14	At least once a month	No																	No	Yes	Yes		Yes	Yes	Serious problem	Increased	Yes		Yes	Yes				Serious problem	No		Friends/relatives			Yes			Yes
	16	15-17years	Male	Yoruba	No																				No	Yes	Yes			Yes	Serious problem	Increased	Yes		Yes	Yes	Yes			Serious problem	Yes	Non-Relative	Friends/relatives	Yes	Yes	Yes	Yes		Yes
	14	14 years	Male	Yoruba	Yes	5	At least once a week	No										Never	No	No	No	No	None	No	No	Yes					Serious problem	Decreased			Yes	Yes	Yes			Serious problem	No		Liquor store	Yes					Yes
	19	18-20years	Male	Yoruba	No											Yes		Never	Yes	Yes	No	Yes	Once	No	No	Yes		Yes	Yes	Yes	Serious problem	Increased	Yes	Yes	Yes		Yes		Yes	Serious problem	Yes	Non-Relative	Friends/relatives		Yes	Yes	Yes		Yes
	16	15-17years	Male	Yoruba	Yes	15	Less than once a month	No								Yes		Never	Yes	Yes	No	Yes	Once	No	No	Yes		Yes	Yes	Yes	Serious problem	Increased	Yes	Yes	Yes		Yes			Serious problem	Yes	Relative	Friends/relatives					Yes	Yes
	16	15-17years	Female	Yoruba	Yes	14	Less than once a month	No																	Yes		Yes			Yes	Serious problem	Increased	Yes	Yes		Yes				Not at all a problem	Yes	Non-Relative	Liquor store	Yes	Yes	Yes	Yes
	19	18-20years	Female	Yoruba	Yes	15	At least once a month	No									Yes	On special occasions only	No	No	No	Yes	Once	No	No	Yes			Yes		Not at all a problem	Decreased		Yes						Serious problem	Yes	Non-Relative	Parent’s home				Yes
	16	15-17years	Male	Others	Yes	12	At least once a month	No																	No		Yes		Yes	Yes	Serious problem	Increased			Yes		Yes			Serious problem	Yes	Non-Relative	Liquor store			Yes	Yes		Yes
	16	15-17years	Male	Others	Yes	12	At least once a month	No																	Yes	Yes			Yes	Yes	Serious problem	Increased		Yes	Yes	Yes	Yes			Serious problem	No		Bar/restaurant	Yes	Yes	Yes	Yes		Yes
	16	15-17years	Female	Yoruba	Yes	15	At least once a month	No										Never	No	No	No	No	None	No	No	Yes	Yes	Yes	Yes		Serious problem	Increased	Yes		Yes	Yes				Minor problem	No		Liquor store			Yes	Yes
	16	15-17years	Female	Yoruba	Yes	12	At least once a month	No																	No	Yes	Yes			Yes	Serious problem	Increased			Yes		Yes	Peer Group		Serious problem	Yes	Non-Relative	Friends/relatives	Yes	Yes	Yes	Yes	Yes	Yes
	16	15-17years	Male	Yoruba	Yes	15	Less than once a month	No							Yes	Yes		Never	Yes	No	Yes	Yes	4 or more times	No	Yes		Yes			Yes	Serious problem	Increased		Yes	Yes	Yes	Yes			Serious problem	Yes	Non-Relative	Friends/relatives			Yes	Yes	Yes	Yes
	16	15-17years	Male	Yoruba	Yes	12	At least once a month	No																	No	Yes					Serious problem	Stayed the same				Yes				Serious problem	Yes	Non-Relative	Liquor store				Yes
	16	15-17years	Male	Yoruba	Yes	11	At least once a month	No										Never	No	No	No	Yes	2-3 times	No	Yes	Yes	Yes		Yes		Serious problem	Increased					Yes			Serious problem	Yes	Relative	Liquor store			Yes	Yes
	19	18-20years	Female	Yoruba	Yes	11	At least once a month	No																	No	Yes	Yes	Yes	Yes	Yes	Serious problem	Increased	Yes		Yes	Yes	Yes		Yes	Serious problem	Yes	Non-Relative	Bar/restaurant	Yes	Yes	Yes	Yes		Yes
	16	15-17years	Female	Yoruba	Yes	15	At least once a month	No										Never	Yes	No	No	No	None	No	No	Yes			Yes		Serious problem	Increased					Yes			Serious problem	No		Other	Yes					Yes
	16	15-17years	Female	Yoruba	Yes	14	At least once a week	No																	No			Yes			Serious problem	Increased	Yes							Serious problem	No		Liquor store			Yes
	16	15-17years	Male	Igbo	Yes	15	Less than once a month	No		Yes																Yes	Yes		Yes		Serious problem	Increased	Yes			Yes	Yes			Serious problem	Yes	Non-Relative	Parent’s home		Yes	Yes	Yes
	16	15-17years	Male	Yoruba	Yes	8	Less than once a month	No		Yes															No		Yes	Yes	Yes		Serious problem	Increased	Yes		Yes	Yes	Yes	Peer Group		Serious problem	Yes	Non-Relative	Liquor store	Yes	Yes	Yes	Yes		Yes
	14	14 years	Male	Yoruba	Yes	10	At least once a month	No								Yes		On special occasions only	No	No	No	No	None	No	No	Yes	Yes		Yes		Serious problem	Increased	Yes		Yes		Yes			Serious problem	Yes	Non-Relative	Bar/restaurant		Yes		Yes		Yes
	16	15-17years	Male	Yoruba	Yes	14	At least once a month	No																	No	Yes	Yes	Yes	Yes	Yes	Serious problem	Increased	Yes				Yes	Peer Group		Serious problem	No		Bar/restaurant			Yes			Yes
	16	15-17years	Male	Yoruba	Yes	14	At least once a week	No																		Yes	Yes	Yes	Yes	Yes	Serious problem	Increased			Yes		Yes			Serious problem	No		Friends/relatives	Yes	Yes	Yes	Yes
	16	15-17years	Male	Others	Yes	15	Less than once a month	No		Yes															No	Yes			Yes		Serious problem	Increased	Yes				Yes	Peer Group		Serious problem	Yes	Non-Relative	Parent’s home	Yes			Yes		Yes
	16	15-17years	Male	Yoruba	Yes	8	Less than once a month	No		Yes						Yes		Never	Yes	No	No	No	None	No	Yes	Yes			Yes		Serious problem	Decreased	Yes		Yes		Yes			Serious problem	No		Liquor store			Yes	Yes
	16	15-17years	Male	Yoruba	Yes	10	At least once a month	No																	No		Yes				Serious problem	Increased								Serious problem	No		Bar/restaurant		Yes	Yes
	16	15-17years	Male	Yoruba	Yes	14	At least once a month	No																		Yes	Yes	Yes	Yes	Yes	Serious problem	Increased	Yes		Yes		Yes			Serious problem	Yes	Non-Relative	Friends/relatives	Yes	Yes	Yes	Yes		Yes
	16	15-17years	Female	Igbo	Yes	15	At least once a month	No										On special occasions only	No	No	No	Yes	None	No	Yes	Yes	Yes	Yes	Yes	Yes			Yes	Yes	Yes		Yes			Serious problem	Yes	Non-Relative	Bar/restaurant	Yes	Yes	Yes	Yes
	16	15-17years	Male	Igbo	Yes	12	At least once a month	No																	No	Yes	Yes		Yes		Serious problem	Increased	Yes				Yes			Serious problem	Yes	Non-Relative	Bar/restaurant			Yes	Yes		Yes
	16	15-17years	Male	Yoruba	Yes	10	At least once a month	No											No	No	No	Yes	Once	No	No		Yes		Yes	Yes	Serious problem	Increased			Yes		Yes			Serious problem	Yes	Non-Relative	Supermarket/convenience store			Yes	Yes		Yes
	17	15-17years	Male	Igbo	Yes	14	At least once a week	No																	No						Serious problem			Yes	Yes	Yes	Yes			Serious problem	Yes	Non-Relative	Liquor store		Yes	Yes	Yes
	16	15-17years	Male	Others	Yes	15	Less than once a month	No		Yes															No	Yes			Yes		Serious problem	Increased							Yes	Serious problem	No		Friends/relatives		Yes
	16	15-17years	Male	Yoruba	Yes	8	Less than once a month	No		Yes																Yes	Yes		Yes		Serious problem				Yes	Yes	Yes			Serious problem	Yes	Relative	Parent’s home			Yes	Yes
	16	15-17years	Female	Yoruba	Yes	10	At least once a month	No																	No				Yes		Serious problem	Increased	Yes		Yes	Yes				Serious problem	No		Liquor store	Yes		Yes	Yes		Yes
	16	15-17years	Male	Yoruba	Yes	14	At least once a month	No																		Yes	Yes		Yes		Serious problem	Increased					Yes			Serious problem	Yes	Non-Relative	Bar/restaurant				Yes
	16	15-17years	Female	Yoruba	Yes	14	At least once a week	No								Yes		Never	No	No	No	Yes	None	No	No	Yes	Yes			Yes	Serious problem	Increased			Yes	Yes	Yes			Serious problem	Yes	Non-Relative	Bar/restaurant		Yes	Yes	Yes		Yes
	16	15-17years	Male	Yoruba	Yes	15	Less than once a month	No		Yes															No	Yes	Yes	Yes	Yes	Yes	Serious problem	Decreased	Yes	Yes			Yes			Serious problem	Yes	Non-Relative	Bar/restaurant		Yes	Yes	Yes		Yes
	16	15-17years	Male	Igbo	Yes	8	Less than once a month	No		Yes															No	Yes	Yes		Yes														Friends/relatives
	16	15-17years	Male	Yoruba	Yes	10	At least once a month	No																	No	Yes	Yes		Yes		Serious problem	Increased					Yes			Serious problem	Yes	Non-Relative	Friends/relatives
	16	15-17years	Male	Yoruba	Yes	14	At least once a month	No																		Yes			Yes		Serious problem			Yes						Serious problem	Yes	Relative	Bar/restaurant			Yes	Yes
	16	15-17years	Male	Yoruba	Yes	14	At least once a week	No										Never	No	No	No	No	None	No	No	Yes	Yes		Yes	Yes	Minor problem	Increased				Yes	Yes			Minor problem	Yes	Non-Relative	Friends/relatives		Yes	Yes	Yes	Yes
	16	15-17years	Male	Yoruba	Yes	14	At least once a week	No																	Yes	Yes		Yes	Yes		Serious problem	Increased	Yes		Yes		Yes	Peer Group		Serious problem	No		Bar/restaurant	Yes	Yes	Yes	Yes
	16	15-17years	Male	Yoruba	Yes	15	Less than once a month	No		Yes															No	Yes		Yes	Yes		Serious problem		Yes		Yes			Peer Group		Serious problem	No		Bar/restaurant	Yes	Yes	Yes	Yes
	16	15-17years	Male	Yoruba	Yes	8	Less than once a month	No		Yes															No		Yes			Yes	Serious problem	Increased		Yes	Yes	Yes	Yes			Serious problem	Yes	Non-Relative	Friends/relatives		Yes	Yes	Yes
	16	15-17years	Male	Yoruba	Yes	10	At least once a month	No																	Yes	Yes		Yes	Yes		Serious problem	Increased	Yes		Yes			Peer Group		Serious problem	No		Bar/restaurant		Yes	Yes	Yes
	16	15-17years	Female	Yoruba	Yes	14	At least once a month	No																	No	Yes			Yes		Serious problem	Decreased							Yes	Serious problem	No		Liquor store	Yes		Yes	Yes
	16	15-17years	Female	Yoruba	Yes	14	At least once a week	No																	No	Yes			Yes		Serious problem	Decreased					Yes			Serious problem	Yes	Relative	Other			Yes
	16	15-17years	Female	Others	Yes	15	Less than once a month	No		Yes								Under parental supervision	Yes	Yes	No	No	None	No	Yes	Yes		Yes	Yes		Serious problem	Increased	Yes		Yes		Yes			Serious problem	Yes	Non-Relative	Bar/restaurant
	19	18-20years	Female	Igbo	Yes	8	Less than once a month	No		Yes															No	Yes	Yes		Yes		Serious problem	Increased	Yes		Yes	Yes				Serious problem	Yes	Relative	Liquor store	Yes	Yes	Yes	Yes	Yes	Yes
	15	15-17years	Male	Others	Yes	10	At least once a month	No								Yes		Never	No	No	No	Yes	Once	No	No		Yes		Yes	Yes	Serious problem	Increased	Yes		Yes	Yes	Yes			Serious problem	Yes	Relative	Friends/relatives	Yes	Yes	Yes	Yes
	16	15-17years	Male	Igbo	Yes	14	At least once a month	No								Yes		Never	Yes	Yes	No	No	2-3 times	No	Yes		Yes				Serious problem	Increased	Yes		Yes	Yes				Serious problem	Yes	Non-Relative	Liquor store		Yes
	14	14 years	Male	Yoruba	Yes	14	At least once a month	No																	No	Yes	Yes		Yes		Serious problem	Increased			Yes		Yes			Serious problem	Yes	Non-Relative	Friends/relatives			Yes	Yes		Yes
	16	15-17years	Male	Yoruba	Yes	12	At least once a month	No																	No	Yes	Yes		Yes		Serious problem	Increased	Yes	Yes			Yes	Government		Serious problem	No		Friends/relatives		Yes	Yes	Yes	Yes
	16	15-17years	Male	Yoruba	Yes	13	Less than once a month	No								Yes		Under parental supervision	No	No	No	Yes	None	No	No		Yes			Yes	Serious problem	Increased			Yes	Yes	Yes			Serious problem	No		Liquor store		Yes	Yes	Yes
	16	15-17years	Female	Igbo	Yes	12	At least once a month	No																	No		Yes		Yes		Serious problem	Increased			Yes		Yes			Serious problem	Yes	Non-Relative	Friends/relatives		Yes				Yes
	16	15-17years	Male	Igbo	Yes	14	At least once a month	No																	No		Yes		Yes		Serious problem	Increased	Yes		Yes	Yes	Yes	Peer Group					Friends/relatives	Yes	Yes	Yes	Yes		Yes
	16	15-17years	Female	Yoruba	Yes	12	At least once a month	No																		Yes	Yes		Yes		Serious problem	Increased	Yes	Yes	Yes	Yes	Yes	Peer Group		Serious problem	Yes	Relative	Friends/relatives	Yes	Yes	Yes	Yes		Yes
	16	15-17years	Male	Igbo	Yes	15	At least once a month	No										Under parental supervision	Yes	Yes	No	No	Once	No	No	Yes	Yes		Yes	Yes	Serious problem	Increased	Yes			Yes	Yes			Serious problem	No		Friends/relatives		Yes	Yes
	14	14 years	Male	Yoruba	Yes	10	At least once a month	No																	Yes						Not at all a problem	Decreased							Yes	Serious problem	Yes	Non-Relative	Bar/restaurant
	16	15-17years	Male	Yoruba	Yes	14	At least once a month	No								Yes		Under parental supervision	Yes	Yes	No	No	None	No	No	Yes	Yes		Yes		Serious problem	Increased		Yes	Yes		Yes			Serious problem	No		Liquor store		Yes		Yes		Yes
	14	14 years	Male	Yoruba	Yes	14	At least once a week	No																	Yes	Yes	Yes	Yes	Yes	Yes	Serious problem	Increased	Yes		Yes		Yes			Serious problem	Yes	Non-Relative	Bar/restaurant	Yes	Yes	Yes	Yes	Yes	Yes
	16	15-17years	Male	Yoruba	Yes	15	Less than once a month	No		Yes															No					Yes	Serious problem	Decreased					Yes			Serious problem	Yes	Non-Relative	Bar/restaurant	Yes	Yes				Yes
	16	15-17years	Male	Yoruba	Yes	8	Less than once a month	No		Yes															Yes				Yes		Serious problem	Increased			Yes					Serious problem	Yes	Non-Relative	Liquor store			Yes	Yes
	16	15-17years	Male	Yoruba	Yes	10	At least once a month	No																	No						Serious problem	Increased	Yes		Yes					Serious problem	No		Friends/relatives			Yes	Yes
	16	15-17years	Female	Yoruba	Yes	14	At least once a month	No																	Yes	Yes					Serious problem	Increased	Yes		Yes					Minor problem	Yes	Non-Relative	Liquor store	Yes
	16	15-17years	Male	Yoruba	Yes	14	At least once a week	No																	No				Yes		Serious problem	Increased					Yes			Serious problem	No		Friends/relatives						Yes
	16	15-17years	Male	Yoruba	Yes	15	Less than once a month	No		Yes															No	Yes	Yes		Yes	Yes	Serious problem	Stayed the same	Yes		Yes		Yes			Serious problem	Yes	Non-Relative	Supermarket/convenience store		Yes	Yes	Yes
	16	15-17years	Male	Yoruba	Yes	8	Less than once a month	No		Yes															No	Yes	Yes				Serious problem	Stayed the same			Yes					Serious problem	Yes	Non-Relative	Bar/restaurant		Yes		Yes
	16	15-17years	Female	Yoruba	Yes	10	At least once a month	No																	No		Yes		Yes		Serious problem	Increased							Yes	Serious problem	Yes	Non-Relative	Friends/relatives		Yes	Yes	Yes		Yes
	16	15-17years	Female	Igbo	Yes	14	At least once a month	No																	No	Yes					Serious problem	Increased					Yes			Serious problem	Yes	Non-Relative	Bar/restaurant		Yes	Yes			Yes
	16	15-17years	Male	Yoruba	Yes	14	At least once a month	No																	No	Yes	Yes		Yes		Serious problem	Increased	Yes				Yes	Peer Group		Serious problem	No		Friends/relatives	Yes	Yes	Yes	Yes		Yes
	16	15-17years	Male	Others	Yes	12	At least once a month	No										Under parental supervision	Yes	Yes	No	Yes	None	No	No		Yes		Yes	Yes	Serious problem	Increased	Yes		Yes		Yes			Serious problem	Yes	Non-Relative	Friends/relatives	Yes	Yes		Yes		Yes
	14	14 years	Male	Yoruba	Yes	10	At least once a month	No																	No				Yes		Serious problem	Increased					Yes				No		Friends/relatives		Yes		Yes	Yes
	14	14 years	Male	Igbo	Yes	11	At least once a month	No																	No	Yes			Yes		Serious problem	Increased			Yes					Serious problem	Yes	Non-Relative	Friends/relatives				Yes
	16	15-17years	Female	Igbo	Yes	12	At least once a month	No										Never	Yes	Yes	Yes	Yes	None	No							Serious problem			Yes	Yes	Yes	Yes			Serious problem	No		Bar/restaurant	Yes		Yes	Yes	Yes
	16	15-17years	Male	Yoruba	Yes	11	At least once a month	No																	No		Yes		Yes		Serious problem	Increased			Yes					Serious problem	Yes	Non-Relative	Liquor store		Yes	Yes
	14	14 years	Female	Yoruba	Yes	14	At least once a month	No								Yes		Never	Yes	Yes	No	Yes	Once	No	No				Yes		Serious problem	Increased			Yes	Yes	Yes			Serious problem	Yes	Non-Relative	Liquor store	Yes	Yes	Yes	Yes		Yes
	20	18-20years	Female	Yoruba	Yes	10	At least once a month	No																	No	Yes	Yes		Yes		Serious problem	Increased			Yes		Yes			Serious problem	No		Liquor store						Yes
	16	15-17years	Male	Yoruba	Yes	12	At least once a month	No																	No		Yes	Yes	Yes		Serious problem	Increased		Yes			Yes			Serious problem	No		Friends/relatives	Yes	Yes	Yes	Yes		Yes
	16	15-17years	Male	Yoruba	Yes	15	At least once a week	Yes	No								Yes	Never	No	No	No	No	2-3 times	Yes	Yes	Yes			Yes		Serious problem	Decreased				Yes	Yes			Serious problem	Yes	Non-Relative	Bar/restaurant					Yes
	16	15-17years	Male	Yoruba	Yes	10	At least once a week	Yes	No																		Yes			Yes	Serious problem	Increased			Yes		Yes			Serious problem			Liquor store		Yes		Yes		Yes
	16	15-17years	Male	Yoruba	Yes	14	At least once a week	No										On special occasions only	Yes			Yes		No	No	Yes		Yes	Yes		Serious problem	Increased	Yes			Yes	Yes			Serious problem	Yes	Relative	Liquor store	Yes	Yes	Yes	Yes		Yes
	14	14 years	Male	Yoruba	Yes	10	Less than once a month	No		Yes															No				Yes		Serious problem	Increased			Yes		Yes			Serious problem	Yes	Relative	Parent’s home			Yes
	16	15-17years	Male	Yoruba	Yes	8	Less than once a month	No		Yes															No	Yes	Yes		Yes	Yes	Serious problem	Increased	Yes		Yes		Yes	Peer Group		Serious problem	No		Bar/restaurant	Yes	Yes				Yes
	16	15-17years	Male	Yoruba	Yes	10	At least once a month	No																	No	Yes			Yes		Serious problem	Increased					Yes			Serious problem	Yes	Non-Relative	Liquor store			Yes	Yes		Yes
	17	15-17years	Male	Yoruba	Yes	14	At least once a month	No																	No		Yes	Yes	Yes		Serious problem	Increased							Yes	Serious problem	No		Parent’s home			Yes
	16	15-17years	Female	Yoruba	Yes	15	At least once a week	No										Never	No	No	No	Yes	None	No	Yes	Yes			Yes		Serious problem	Increased							Yes	Serious problem	Yes	Relative	Liquor store
	16	15-17years	Female	Yoruba	Yes	14	At least once a week	No																	No	Yes	Yes		Yes	Yes	Serious problem	Increased	Yes		Yes	Yes	Yes			Serious problem	No		Liquor store	Yes	Yes	Yes	Yes		Yes
	16	15-17years	Male	Yoruba	Yes	15	Less than once a month	No		Yes															No	Yes	Yes		Yes		Serious problem	Increased	Yes		Yes	Yes				Serious problem	No		Liquor store			Yes	Yes
	16	15-17years	Male	Yoruba	Yes	8	Less than once a month	No		Yes															No	Yes	Yes		Yes		Serious problem	Increased	Yes		Yes	Yes	Yes			Serious problem	No		Parent’s home		Yes	Yes	Yes		Yes
	16	15-17years	Male	Yoruba	Yes	10	At least once a month	No																			Yes	Yes	Yes		Serious problem	Increased	Yes		Yes		Yes			Serious problem	No		Bar/restaurant			Yes	Yes		Yes
	16	15-17years	Male	Yoruba	Yes	14	At least once a month	No																	No	Yes	Yes		Yes		Serious problem	Increased								Serious problem	Yes	Non-Relative	Friends/relatives	Yes		Yes	Yes	Yes	Yes
	19	18-20years	Female	Yoruba	No																				No	Yes					Minor problem	Decreased				Yes				Serious problem	Yes	Non-Relative	Bar/restaurant				Yes		Yes
	16	15-17years	Female	Yoruba	No																				No	Yes					Not at all a problem	Decreased			Yes					Not at all a problem	Yes	Non-Relative	Friends/relatives	Yes		Yes	Yes
	16	15-17years	Female	Yoruba	Yes	14	At least once a week	No								Yes		Never	No		No	Yes	None	No	No	Yes	Yes	Yes	Yes	Yes	Serious problem	Increased	Yes	Yes	Yes	Yes	Yes			Serious problem	No		Bar/restaurant		Yes	Yes
	16	15-17years	Male	Igbo	Yes	15	Less than once a month	No		Yes								On special occasions only	No	Yes	No	Yes	4 or more times	No	Yes	Yes			Yes		Serious problem	Increased					Yes			Serious problem	Yes	Non-Relative	Friends/relatives	Yes	Yes	Yes	Yes	Yes	Yes
	16	15-17years	Male	Yoruba	Yes	8	Less than once a month	No		Yes						Yes		Never	No	No	No		None	No	Yes	Yes		Yes			Serious problem	Increased			Yes					Serious problem	Yes	Non-Relative	Bar/restaurant			Yes	Yes		Yes
	16	15-17years	Male	Yoruba	Yes	10	At least once a month	No										Never	No	No	No	No	None	No	No			Yes			Minor problem	Increased					Yes			Serious problem	Yes	Non-Relative	Friends/relatives		Yes	Yes	Yes
	16	15-17years	Male	Yoruba	Yes	14	At least once a month	No										On special occasions only	No	No	No	Yes	None	No	No	Yes					Minor problem	Increased			Yes					Serious problem	No		Bar/restaurant			Yes	Yes		Yes
	16	15-17years	Male	Igbo	Yes	12	Less than once a month	No										On special occasions only	No	No	No	No	None	No	No	Yes					Serious problem	Increased			Yes					Serious problem	No		Bar/restaurant			Yes	Yes		Yes
	16	15-17years	Female	Yoruba	Yes	9	At least once a month	No										Never	No	No	No			No	Yes	Yes		Yes			Serious problem	Increased			Yes					Serious problem	No		Bar/restaurant			Yes	Yes		Yes
	16	15-17years	Male	Yoruba	Yes	14	At least once a month	No								Yes		Never	No	Yes	No	Yes	None	No	No	Yes	Yes	Yes	Yes	Yes	Serious problem	Increased							Yes	Serious problem	Yes	Non-Relative	Friends/relatives			Yes	Yes
	16	15-17years	Male	Yoruba	Yes	14	At least once a month	No										On special occasions only	No	No	No	No	None	No	No		Yes				Serious problem	Increased			Yes					Serious problem	Yes	Non-Relative	Liquor store				Yes
	16	15-17years	Male	Yoruba	Yes	13	At least once a month	No										On special occasions only	No	No	No	No	None	No	No		Yes				Serious problem	Increased			Yes					Serious problem	Yes	Non-Relative	Liquor store				Yes
	16	15-17years	Male	Yoruba	Yes	15	At least once a month	No								Yes		Never	No	No	No	Yes	2-3 times		Yes				Yes		Serious problem	Increased	Yes					Government		Serious problem	Yes	Non-Relative	Bar/restaurant		Yes	Yes	Yes
	16	15-17years	Male	Yoruba	Yes	16	At least once a month	Yes	Yes	Yes	Yes				Yes	Yes	Yes	Never	No	No	No	Yes	2-3 times	No	Yes	Yes	Yes	Yes	Yes	Yes	Serious problem	Decreased					Yes			Minor problem	Yes	Non-Relative	Friends/relatives			Yes
	19	18-20years	Male	Yoruba	Yes	15	At least once a month	No									Yes	Never	Yes	Yes	Yes	No	None	No	No	Yes					Not at all a problem	Increased								Not at all a problem	No		Friends/relatives			Yes		Yes
	16	15-17years	Female	Yoruba	Yes	15	At least once a month	No										Never	Yes	Yes	No	No	Once	No	No	Yes	Yes		Yes		Minor problem	Increased		Yes	Yes	Yes	Yes			Serious problem	No		Bar/restaurant	Yes	Yes		Yes	Yes	Yes
	14	14 years	Female	Yoruba	No																				No	Yes	Yes		Yes	Yes	Not at all a problem	Increased			Yes		Yes			Serious problem	Yes	Non-Relative	Friends/relatives		Yes	Yes		Yes
	19	18-20years	Male	Igbo	Yes	13	At least once a week	No								Yes		Any time I want to	Yes	Yes	No	Yes	Once	No	Yes	Yes	Yes	Yes	Yes	Yes	Serious problem	Decreased					Yes			Serious problem	Yes	Non-Relative	Parent’s home	Yes		Yes
	16	15-17years	Female	Igbo	No																				No	Yes		Yes		Yes	Serious problem	Increased			Yes					Serious problem	No		Bar/restaurant		Yes	Yes
	16	15-17years	Female	Yoruba	Yes	14	At least once a month	No									Yes	Never	No	No	No	Yes	Once	Yes	Yes	Yes					Serious problem	Increased	Yes							Serious problem	Yes	Non-Relative	Friends/relatives		Yes	Yes	Yes		Yes
	20	21+years	Male	Yoruba	Yes	16	At least once a month	Yes	Yes	Yes	Yes				Yes	Yes	Yes	Never	No	No	No	Yes	2-3 times	No	No		Yes				Serious problem	Decreased							Yes	Serious problem	Yes	Relative	Friends/relatives		Yes	Yes
	14	14 years	Male	Igbo	Yes	9	At least once a week	No											Yes	No	No	No	None	No	No					Yes	Serious problem	Decreased							Yes	Serious problem	No		Bar/restaurant		Yes	Yes
	16	15-17years	Male	Igbo	Yes	14	At least once a month	No																	No		Yes				Not at all a problem				Yes					Minor problem	Yes	Relative	Parent’s home	Yes		Yes			Yes
	14	14 years	Male	Yoruba	Yes	14	At least once a month	No																	No		Yes		Yes	Yes	Serious problem	Increased			Yes	Yes	Yes			Serious problem	No		Bar/restaurant		Yes		Yes
	16	15-17years	Male	Yoruba	Yes	14	At least once a month	No																																			Friends/relatives				Yes
	16	15-17years	Male	Yoruba	Yes	14	At least once a month	No																																			Friends/relatives				Yes
	16	15-17years	Male	Yoruba	Yes	14	At least once a month	No																																			Friends/relatives			Yes	Yes
	19	18-20years	Male	Yoruba	No																				No		Yes				Minor problem					Yes	Yes			Serious problem	No		Bar/restaurant			Yes	Yes		Yes
	14	14 years	Male	Yoruba	No																				No	Yes	Yes		Yes	Yes	Serious problem	Increased			Yes		Yes			Minor problem	No		Bar/restaurant			Yes	Yes		Yes
	19	18-20years	Female	Igbo	Yes	19	At least once a week	No								Yes		Never	No	No	No	No	None	No	No		Yes				Serious problem	Increased					Yes						Bar/restaurant			Yes	Yes
	18	18-20years	Female	Yoruba	No																				No		Yes				Minor problem				Yes					Minor problem	Yes	Non-Relative	Friends/relatives			Yes	Yes
	16	15-17years	Male	Yoruba	Yes	10	At least once a week	No											Yes	No	No	No	None	No	No					Yes	Serious problem	Decreased							Yes	Serious problem	No		Bar/restaurant		Yes	Yes	Yes
	19	18-20years	Male	Yoruba	No																				No																No		Bar/restaurant			Yes	Yes
	18	18-20years	Male	Igbo	Yes	12	At least once a week	No					Yes				Yes		No	No	No	Yes	Once	No	No	Yes	Yes				Not at all a problem	Stayed the same			Yes					Minor problem	No		Bar/restaurant			Yes
	16	15-17years	Female	Igbo	Yes	11	At least once a month	No										Never	No	No	No	No	Once	No	Yes	Yes				Yes	Serious problem								Yes	Serious problem	No		Other			Yes
	16	15-17years	Male	Yoruba	Yes	15	At least once a week	Yes	No		Yes		Yes	Yes	Yes	Yes	Yes	Under parental supervision	Yes	Yes	Yes	Yes	4 or more times	Yes	Yes	Yes		Yes	Yes	Yes	Serious problem	Decreased	Yes			Yes	Yes	Government	Yes	Serious problem	No		Liquor store		Yes	Yes	Yes	Yes	Yes
	16	15-17years	Female	Igbo	No																				No	Yes	Yes	Yes	Yes	Yes	Serious problem	Increased	Yes		Yes	Yes	Yes	Government		Serious problem	Yes	Non-Relative	Parent’s home	Yes	Yes	Yes	Yes		Yes
	14	14 years	Male	Yoruba	No																				No	Yes	Yes			Yes	Not at all a problem	Stayed the same	Yes	Yes	Yes	Yes	Yes	Government	Yes	Not at all a problem	Yes	Relative	Parent’s home	Yes	Yes		Yes	Yes
	16	15-17years	Male	Igbo	Yes	14	At least once a month	No																	No	Yes					Serious problem	Increased			Yes		Yes			Minor problem	No		Bar/restaurant				Yes
	14	14 years	Male	Yoruba	Yes	14	At least once a month	No																	No	Yes	Yes		Yes	Yes	Serious problem	Stayed the same	Yes	Yes	Yes	Yes		Government		Serious problem	Yes	Relative	Bar/restaurant	Yes		Yes			Yes
	16	15-17years	Male	Yoruba	Yes	14	At least once a month	No																	No	Yes	Yes	Yes	Yes	Yes		Decreased	Yes	Yes	Yes	Yes	Yes	Government	Yes	Not at all a problem	Yes	Relative	Parent’s home	Yes	Yes	Yes	Yes	Yes	Yes
	16	15-17years	Male	Yoruba	Yes	14	At least once a month	No										Never	No	No	No	No	None	No	No						Serious problem	Increased								Serious problem	No		Bar/restaurant
	16	15-17years	Male	Yoruba	Yes	14	At least once a month	No																	No	Yes	Yes		Yes		Not at all a problem	Decreased	Yes	Yes	Yes	Yes	Yes	Government	Yes	Not at all a problem	Yes	Relative	Parent’s home	Yes	Yes		Yes	Yes
	16	15-17years	Male	Yoruba	Yes	14	At least once a month	No																	No	Yes	Yes		Yes			Decreased	Yes	Yes	Yes	Yes	Yes	Government	Yes		No		Parent’s home	Yes	Yes	Yes	Yes	Yes	Yes
	16	15-17years	Male	Yoruba	Yes	14	At least once a month	No										Never	No	Yes	Yes	No	None	No	Yes	Yes	Yes		Yes		Not at all a problem	Decreased	Yes	Yes	Yes	Yes	Yes	Government	Yes	Not at all a problem	Yes	Relative	Parent’s home	Yes	Yes		Yes	Yes
	16	15-17years	Male	Yoruba	Yes	14	At least once a month	No										Never	No	No	No	No	None	No	No						Serious problem	Increased								Serious problem	Yes	Relative	Supermarket/convenience store
	17	15-17years	Male	Igbo	Yes	14	At least once a month	No																	No																		Liquor store
	16	15-17years	Male	Igbo	Yes	14	At least once a month	No																	No	Yes	Yes			Yes	Serious problem	Increased	Yes		Yes		Yes	Government		Serious problem	Yes	Non-Relative	Bar/restaurant		Yes	Yes	Yes
	20	18-20years	Male	Yoruba	No																				Yes	Yes	Yes	Yes	Yes	Yes	Not at all a problem	Increased	Yes							Serious problem	Yes	Non-Relative	Liquor store	Yes	Yes	Yes
	16	15-17years	Male	Yoruba	Yes	12	At least once a month	No																	No	Yes		Yes		Yes	Serious problem	Decreased		Yes	Yes				Yes	Serious problem	No		Other	Yes	Yes	Yes	Yes	Yes	Yes
	14	14 years	Male	Yoruba	No																				No	Yes	Yes	Yes	Yes	Yes		Decreased	Yes	Yes	Yes	Yes	Yes	Government	Yes	Serious problem	Yes	Non-Relative	Bar/restaurant	Yes	Yes	Yes	Yes	Yes	Yes
	16	15-17years	Male	Igbo	No																				No	Yes	Yes	Yes	Yes	Yes	Serious problem	Increased	Yes	Yes	Yes	Yes	Yes	Government	Yes	Serious problem	Yes	Non-Relative	Bar/restaurant	Yes	Yes	Yes	Yes	Yes	Yes
	16	15-17years	Male	Yoruba	No																				No	Yes			Yes	Yes	Serious problem	Decreased								Serious problem	Yes	Non-Relative	Liquor store	Yes	Yes	Yes	Yes	Yes	Yes
	16	15-17years	Female	Yoruba	Yes	12	At least once a month	No																	No		Yes	Yes	Yes	Yes	Serious problem	Increased		Yes			Yes	Government		Serious problem	Yes	Non-Relative	Parent’s home	Yes	Yes	Yes	Yes		Yes
	19	18-20years	Female	Yoruba	Yes	15	Less than once a month	No										Any time I want to	Yes	No	No	No	Once	No	No	Yes				Yes	Serious problem	Decreased					Yes			Serious problem	Yes	Non-Relative	Bar/restaurant		Yes				Yes
	16	15-17years	Female	Yoruba	No																				No						Serious problem	Increased	Yes			Yes			Yes	Serious problem	No		Bar/restaurant		Yes			Yes
	16	15-17years	Male	Yoruba	Yes	12	At least once a month	No										On special occasions only	No	Yes	No	Yes	Once	No	No	Yes	Yes	Yes	Yes	Yes	Serious problem	Increased	Yes		Yes	Yes	Yes			Serious problem	Yes	Relative	Bar/restaurant		Yes	Yes	Yes
	19	18-20years	Male	Yoruba	No																				No						Serious problem	Increased							Yes	Serious problem	Yes	Non-Relative	Parent’s home
	19	18-20years	Male	Yoruba	No																				No	Yes	Yes	Yes	Yes	Yes	Not at all a problem		Yes	Yes			Yes	Government	Yes	Not at all a problem	No		Parent’s home	Yes	Yes	Yes	Yes	Yes	Yes
	14	14 years	Male	Igbo	Yes	10	At least once a week	No										Never	No	No	No	Yes	None	Yes	No	Yes	Yes		Yes		Serious problem	Decreased			Yes		Yes		No	Not at all a problem	Yes	Relative	Bar/restaurant	Yes		Yes		Yes
	16	15-17years	Male	Yoruba	No																				No	Yes	Yes	Yes	Yes	Yes	Serious problem	Increased	Yes	Yes	Yes	Yes	Yes	Government	Yes	Serious problem	Yes	Non-Relative	Bar/restaurant	Yes	Yes	Yes	Yes	Yes	Yes
	16	15-17years	Male	Yoruba	Yes	10	At least once a month	No									Yes	On special occasions only	No	No	No	Yes	Once	No	Yes	Yes	Yes				Serious problem	Increased	Yes	Yes		Yes			Yes	Serious problem	Yes	Non-Relative	Bar/restaurant			Yes	Yes		Yes
	17	15-17years	Male	Yoruba	Yes	12	At least once a month	No								Yes		Never	No	No	No	No	None	No	No		Yes			Yes	Serious problem	Decreased	Yes	Yes		Yes	Yes			Serious problem	No		Bar/restaurant		Yes				Yes
	14	14 years	Male	Yoruba	No																				No	Yes	Yes		Yes		Serious problem	Increased	Yes		Yes		Yes			Serious problem	No		Bar/restaurant	Yes	Yes	Yes			Yes
	16	15-17years	Male	Yoruba	Yes	12	At least once a month	No										Never	No	No	No	Yes	None	No	No	Yes	Yes		Yes		Serious problem	Increased	Yes		Yes		Yes			Serious problem	No		Bar/restaurant		Yes	Yes	Yes		Yes
	16	15-17years	Female	Yoruba	Yes	16	At least once a week	Yes	Yes	Yes		Yes					Yes	On special occasions only	No	No	Yes	Yes	2-3 times	No	Yes	Yes	Yes		Yes	Yes	Not at all a problem	Stayed the same		Yes						Serious problem	Yes	Non-Relative	Bar/restaurant		Yes	Yes	Yes		Yes
	19	18-20years	Female	Yoruba	Yes	18	Less than once a month	No										Under parental supervision	Yes	Yes	Yes	No	Once	No	No	Yes			Yes	Yes	Serious problem	Increased	Yes	Yes		Yes				Serious problem	Yes	Non-Relative	Liquor store	Yes	Yes	Yes	Yes		Yes
	19	18-20years	Male	Yoruba	No																				No	Yes	Yes		Yes		Serious problem	Increased	Yes		Yes		Yes			Serious problem	No		Bar/restaurant	Yes	Yes	Yes	Yes	Yes	Yes
	16	15-17years	Female	Yoruba	Yes	15	At least once a month	No		Yes		Yes					Yes	Never	No	No	No	No	None	No	No	Yes	Yes			Yes	Not at all a problem	Increased	Yes				Yes		Yes	Serious problem	Yes	Relative	Bar/restaurant			Yes	Yes	Yes
	19	18-20years	Female	Yoruba	Yes	18	At least once a month	No									Yes	Never	Yes	No	Yes	No	None	Yes	No	Yes					Minor problem	Stayed the same	Yes							Minor problem	Yes	Non-Relative	Parent’s home			Yes	Yes
	19	18-20years	Female	Hausa	No																				Yes	Yes	Yes		Yes	Yes	Serious problem	Increased			Yes					Serious problem	Yes	Non-Relative	Parent’s home			Yes	Yes		Yes
	19	18-20years	Female	Igbo	Yes	18	At least once a month	No									Yes	Never	Yes	No	No	Yes	4 or more times	No	No	Yes	Yes	Yes	Yes	Yes	Minor problem	Stayed the same				Yes				Minor problem	No		Parent’s home		Yes	Yes	Yes
	19	18-20years	Female	Hausa	Yes	12	At least once a week	Yes	Yes								Yes	Never	Yes	No	No	No	None	No	No	Yes	Yes	Yes		Yes	Minor problem	Increased				Yes				Not at all a problem	No		Liquor store			Yes	Yes	Yes
	16	15-17years	Male	Yoruba	Yes	9	At least once a week	Yes	Yes									Any time I want to	Yes	Yes	Yes				No	Yes	Yes		Yes	Yes	Serious problem	Increased			Yes		Yes			Serious problem	Yes	Non-Relative	Bar/restaurant			Yes	Yes	Yes
	14	14 years	Male	Yoruba	No																				No	Yes	Yes		Yes	Yes	Serious problem	Increased			Yes		Yes			Serious problem	Yes	Non-Relative	Parent’s home			Yes	Yes		Yes
	20	21+years	Male	Yoruba	Yes	12	At least once a month	Yes	Yes	Yes	Yes				Yes	Yes	Yes	Never	No	No	No	Yes	2-3 times	No	No						Serious problem	Increased								Serious problem	Yes	Non-Relative	Parent’s home			Yes			Yes
	16	15-17years	Male	Yoruba	Yes	10	At least once a week	No										Never	No		No	No	None	No	No		Yes				Serious problem	Decreased					Yes		Yes	Minor problem	No		Bar/restaurant		Yes	Yes	Yes		Yes
	16	15-17years	Male	Yoruba	Yes	9	At least once a week	No										Never	No		No	No	None	No	No	Yes	Yes		Yes	Yes	Serious problem	Decreased			Yes	Yes	Yes	Government	Yes	Serious problem	No		Bar/restaurant		Yes	Yes	Yes
	14	14 years	Male	Yoruba	Yes	13	At least once a week	No			Yes							Never	No	No	No	Yes	None	No	Yes		Yes				Minor problem	Decreased	Yes							Minor problem	Yes	Non-Relative	Friends/relatives			Yes
	14	14 years	Male	Yoruba	Yes	8	At least once a week	Yes	Yes									Any time I want to	No	No	No	Yes	4 or more times	No	No	Yes	Yes		Yes	Yes	Serious problem	Increased			Yes		Yes			Serious problem	Yes	Non-Relative	Parent’s home			Yes			Yes
	14	14 years	Male	Yoruba	Yes	9	At least once a week	No											No	No	No		None	No	No	Yes	Yes		Yes	Yes					Yes		Yes				Yes	Relative	Supermarket/convenience store			Yes			Yes
	16	15-17years	Male	Yoruba	No																				No	Yes	Yes	Yes	Yes	Yes	Serious problem	Decreased	Yes	Yes			Yes		Yes	Serious problem	No		Bar/restaurant	Yes		Yes	Yes		Yes
	16	15-17years	Male	Yoruba	No																				No	Yes	Yes		Yes		Serious problem	Stayed the same	Yes				Yes			Serious problem	No		Bar/restaurant		Yes	Yes		Yes
	16	15-17years	Male	Yoruba	No																				Yes	Yes					Serious problem	Decreased	Yes							Serious problem	No		Parent’s home	Yes		Yes
	16	15-17years	Male	Yoruba	No																				No	Yes		Yes		Yes	Serious problem	Decreased	Yes		Yes	Yes		Government	Yes	Serious problem	No		Bar/restaurant	Yes		Yes	Yes		Yes
	14	14 years	Male	Yoruba	No																				No	Yes					Serious problem								Yes	Serious problem	No		Bar/restaurant		Yes	Yes			Yes
	16	15-17years	Male	Yoruba	No																				No	Yes	Yes		Yes	Yes	Serious problem	Increased		Yes	Yes		Yes		Yes	Serious problem	No		Bar/restaurant			Yes	Yes	Yes
	20	21+years	Female	Hausa	Yes	15	At least once a week	No								Yes	Yes		Yes	No	No	Yes	None	No	No	Yes	Yes		Yes	Yes	Serious problem	Increased		Yes	Yes		Yes		Yes	Serious problem	Yes	Non-Relative	Bar/restaurant			Yes	Yes	Yes
	16	15-17years	Male	Yoruba	No																				No	Yes	Yes		Yes	Yes	Serious problem	Increased		Yes	Yes		Yes		Yes	Serious problem	Yes	Non-Relative	Bar/restaurant	Yes	Yes	Yes	Yes	Yes	Yes
	16	15-17years	Male	Yoruba	Yes	12	At least once a month	No											No	No	No	No	4 or more times	No	No	Yes	Yes		Yes		Serious problem	Increased	Yes		Yes		Yes			Serious problem	No		Bar/restaurant		Yes	Yes	Yes	Yes	Yes
	16	15-17years	Male	Yoruba	No																				No	Yes					Serious problem	Decreased								Serious problem	No		Other		Yes
	19	18-20years	Male	Yoruba	No																				No	Yes	Yes	Yes	Yes	Yes	Serious problem	Decreased		Yes	Yes	Yes	Yes	Government	Yes	Serious problem	Yes	Non-Relative	Bar/restaurant			Yes	Yes	Yes
	16	15-17years	Female	Hausa	Yes	5	At least once a month	Yes	Yes	Yes			Yes	Yes			Yes	Never	No	No	No	No	Once	No	Yes	Yes					Serious problem	Decreased			Yes					Not at all a problem	Yes	Non-Relative	Friends/relatives				Yes		Yes
	14	14 years	Male	Yoruba	No																				No	Yes															No		Friends/relatives			Yes	Yes
	14	14 years	Male	Yoruba	Yes	9	At least once a week	No											No	No	No		Once	No	No	Yes	Yes		Yes	Yes	Serious problem	Increased			Yes		Yes			Serious problem	No		Parent’s home			Yes	Yes		Yes
	16	15-17years	Female	Yoruba	Yes	9	At least once a month	No				Yes													No	Yes																	Other			Yes
	16	15-17years	Male	Yoruba	Yes	12	Less than once a month	No										Never	No	No	No	No	None	No	No						Serious problem	Decreased			Yes			Government		Serious problem	Yes	Non-Relative	Bar/restaurant		Yes	Yes	Yes	Yes	Yes
	16	15-17years	Male	Yoruba	No																				No																No		Friends/relatives			Yes
	16	15-17years	Male	Yoruba	Yes	5	At least once a month	No										Never	No	No	No	Yes	Once	No	No						Minor problem	Decreased								Minor problem	Yes	Non-Relative	Parent’s home			Yes
	16	15-17years	Female	Yoruba	Yes	15	At least once a month	No		Yes	Yes	Yes	Yes	Yes	Yes	Yes	Yes	Never	Yes	No	No	Yes	Once	No	No	Yes	Yes	Yes	Yes	Yes	Serious problem	Increased	Yes	Yes	Yes	Yes	Yes			Serious problem	Yes	Non-Relative	Bar/restaurant			Yes
	16	15-17years	Male	Igbo	Yes	15	At least once a month	No								Yes	Yes	Never	No	No	No	Yes	None	No	Yes	Yes	Yes		Yes		Serious problem	Increased	Yes		Yes	Yes	Yes			Serious problem	No		Bar/restaurant		Yes	Yes	Yes		Yes
	14	14 years	Male	Igbo	Yes	10	At least once a month	No																	Yes	Yes			Yes		Minor problem	Stayed the same					Yes			Serious problem	Yes	Non-Relative	Supermarket/convenience store	Yes			Yes
	16	15-17years	Male	Yoruba	Yes	12	At least once a month	No																	No	Yes	Yes	Yes	Yes	Yes	Serious problem	Increased	Yes	Yes	Yes	Yes	Yes	Government	Yes	Serious problem	Yes	Non-Relative	Bar/restaurant					Yes	3
	16	15-17years	Female	Yoruba	Yes	15	At least once a week	No		Yes	Yes	Yes	Yes	Yes	Yes	Yes	Yes	Never	Yes	No	No	Yes	Once	No	No	Yes	Yes	Yes	Yes	Yes	Serious problem	Increased	Yes	Yes	Yes	Yes	Yes			Serious problem	Yes	Non-Relative	Bar/restaurant		Yes	Yes	Yes		Yes
	14	14 years	Male	Yoruba	Yes	14	At least once a week	No																	No				Yes		Serious problem	Stayed the same					Yes			Serious problem	No		Liquor store			Yes	Yes
	16	15-17years	Male	Igbo	Yes	12	At least once a week	No																	No	Yes	Yes				Serious problem	Increased				Yes				Serious problem	Yes	Non-Relative	Bar/restaurant			Yes	Yes
	16	15-17years	Male	Yoruba	Yes	14	At least once a week	No																	No	Yes	Yes			Yes	Serious problem	Increased			Yes	Yes				Serious problem	Yes	Non-Relative	Bar/restaurant			Yes	Yes
	16	15-17years	Male	Yoruba	Yes	12	At least once a week	No																	No		Yes				Serious problem	Increased			Yes					Serious problem	No		Liquor store				Yes
	16	15-17years	Female	Yoruba	Yes	14	At least once a week	No								Yes		Never	No	No	No	Yes	None	No	Yes		Yes				Serious problem	Increased			Yes					Serious problem	Yes	Non-Relative	Liquor store			Yes			Yes
	16	15-17years	Female	Igbo	Yes	12	At least once a month	No										Never	Yes	No	Yes	Yes	2-3 times	No	No		Yes		Yes		Serious problem	Increased			Yes		Yes			Serious problem	Yes	Non-Relative	Liquor store		Yes	Yes	Yes
	16	15-17years	Female	Yoruba	Yes	12	At least once a week	No																	No	Yes			Yes	Yes	Serious problem	Increased		Yes			Yes			Serious problem	Yes	Non-Relative	Bar/restaurant				Yes		Yes
	16	15-17years	Male	Yoruba	Yes	12	At least once a week	No																	No	Yes	Yes		Yes		Serious problem	Increased			Yes		Yes	0		Serious problem	No		Liquor store		Yes	Yes	Yes
	16	15-17years	Male	Yoruba	Yes	10	At least once a week	No																	No						Serious problem	Increased	Yes	Yes	Yes	Yes	Yes	0		Serious problem	No		Friends/relatives		Yes	Yes	Yes		Yes
	16	15-17years	Male	Yoruba	Yes	10	At least once a week	No																																			Friends/relatives
	16	15-17years	Male	Yoruba	Yes	11	At least once a week	No																					Yes		Serious problem	Increased	Yes		Yes		Yes			Serious problem	Yes	Non-Relative	Bar/restaurant	Yes	Yes	Yes	Yes	Yes	Yes
	16	15-17years	Female	Yoruba	Yes	11	At least once a week	Yes	No									On special occasions only	No	Yes	No	No	None	No	No				Yes		Serious problem	Increased							Yes	Serious problem	No		Liquor store		Yes
	16	15-17years	Female	Yoruba	Yes	14	At least once a month	No									Yes	Any time I want to	Yes	No	Yes	Yes	2-3 times	No	Yes	Yes	Yes	Yes	Yes	Yes	Serious problem	Increased	Yes	Yes	Yes	Yes	Yes	Government		Serious problem	Yes	Non-Relative	Bar/restaurant	Yes	Yes	Yes	Yes	Yes	Yes
	15	15-17years	Female	Yoruba	Yes	14	At least once a week	No										Never	No	No	No	Yes	None	No	Yes	Yes	Yes	Yes	Yes	Yes	Minor problem	Stayed the same	Yes	Yes	Yes	Yes		Government		Minor problem	Yes	Non-Relative	Liquor store	Yes	Yes	Yes	Yes	Yes	Yes
	16	15-17years	Male	Igbo	Yes	12	At least once a month	No										Never	No	No	No	No	None	No	No		Yes				Serious problem	Increased					Yes			Serious problem	Yes	Non-Relative	Liquor store		Yes
	14	14 years	Female	Yoruba	Yes	12	At least once a month	No																	No		Yes	Yes	Yes	Yes	Serious problem	Increased			Yes					Minor problem	Yes	Non-Relative	Liquor store			Yes
	16	15-17years	Female	Yoruba	Yes	12	At least once a month	No										Never	No		No	No	Once	No	No						Serious problem	Decreased				Yes				Serious problem	Yes	Non-Relative	Bar/restaurant	Yes		Yes	Yes
	16	15-17years	Female	Others	Yes	10	At least once a month	No																	No	Yes					Serious problem	Increased			Yes					Serious problem	No		Liquor store			Yes			Yes
	16	15-17years	Female	Others	Yes	10	At least once a month	No																	No		No				Serious problem	Increased	Yes		Yes					Serious problem	No		Friends/relatives			Yes	Yes		Yes
	19	18-20years	Female	Others	Yes	15	Less than once a month	No										Never	No	No	No	No	None	No	Yes	Yes			Yes		Serious problem	Increased			Yes		Yes			Serious problem	Yes	Relative	Liquor store	Yes		Yes	Yes		Yes
	19	18-20years	Female	Igbo	Yes	11	Less than once a month	No								Yes		Never	No	No	No	No	None	No	Yes		Yes	Yes			Serious problem	Decreased	Yes		Yes	Yes	Yes			Serious problem	Yes	Relative	Parent’s home		Yes	Yes	Yes
	19	18-20years	Female	Igbo	Yes	16	At least once a month	No											No	No	No	Yes	None	No	Yes				Yes		Serious problem	Stayed the same			Yes					Serious problem	Yes	Non-Relative	Friends/relatives			Yes			Yes
	19	18-20years	Female	Yoruba	Yes	10	At least once a month	No																	Yes		Yes		Yes		Minor problem	Increased			Yes		Yes			Serious problem	Yes	Non-Relative	Bar/restaurant	Yes	Yes	Yes
	17	15-17years	Female	Yoruba	Yes	10	At least once a month	No																	No	Yes			Yes		Serious problem	Increased		Yes						Serious problem	Yes	Non-Relative	Liquor store		Yes	Yes	Yes
	16	15-17years	Male	Yoruba	Yes	12	At least once a month	No																	Yes		Yes				Serious problem	Increased			Yes					Serious problem	Yes	Non-Relative	Friends/relatives		Yes	Yes
	16	15-17years	Male	Yoruba	Yes	11	At least once a month	No																	No	Yes	Yes		Yes	Yes	Serious problem	Increased	Yes		Yes	Yes				Serious problem	No		Friends/relatives			Yes			Yes
	16	15-17years	Male	Yoruba	No																				No	Yes	Yes			Yes	Serious problem	Increased	Yes		Yes	Yes	Yes			Serious problem	Yes	Non-Relative	Friends/relatives	Yes	Yes	Yes	Yes		Yes
	14	14 years	Male	Yoruba	Yes	5	At least once a week	No										Never	No	No	No	No	None	No	No	Yes					Serious problem	Decreased			Yes	Yes	Yes			Serious problem	No		Liquor store	Yes					Yes
	19	18-20years	Male	Yoruba	No																				No	Yes		Yes	Yes	Yes	Serious problem	Increased	Yes	Yes	Yes		Yes		Yes	Serious problem	Yes	Non-Relative	Friends/relatives		Yes	Yes	Yes		Yes
	16	15-17years	Male	Yoruba	Yes	15	Less than once a month	No								Yes		Never	Yes	Yes	No	Yes	Once	No	No	Yes		Yes	Yes	Yes	Serious problem	Increased	Yes	Yes	Yes		Yes			Serious problem	Yes	Relative	Friends/relatives					Yes	Yes
	16	15-17years	Female	Yoruba	Yes	11	At least once a month	No																	Yes		Yes			Yes	Serious problem	Increased	Yes	Yes		Yes				Not at all a problem	Yes	Non-Relative	Liquor store	Yes	Yes	Yes	Yes
	19	18-20years	Female	Yoruba	Yes	15	At least once a month	No									Yes	On special occasions only	No	No	No	Yes	Once	No	No	Yes			Yes		Not at all a problem	Decreased		Yes						Serious problem	Yes	Non-Relative	Parent’s home				Yes
	16	15-17years	Male	Others	Yes	12	At least once a month	No																	No		Yes		Yes	Yes	Serious problem	Increased			Yes		Yes			Serious problem	Yes	Non-Relative	Liquor store			Yes	Yes		Yes
	16	15-17years	Male	Others	Yes	11	At least once a month	No																	Yes	Yes			Yes	Yes	Serious problem	Increased		Yes	Yes	Yes	Yes			Serious problem	No		Bar/restaurant	Yes	Yes	Yes	Yes		Yes
	16	15-17years	Female	Yoruba	Yes	15	At least once a month	No										Never	No	No	No	No	None	No	No	Yes	Yes	Yes	Yes		Serious problem	Increased	Yes		Yes	Yes				Minor problem	No		Liquor store			Yes	Yes
	16	15-17years	Female	Yoruba	Yes	11	At least once a month	No																	No	Yes	Yes			Yes	Serious problem	Increased			Yes		Yes	Peer Group		Serious problem	Yes	Non-Relative	Friends/relatives	Yes	Yes	Yes	Yes	Yes	Yes
	16	15-17years	Male	Yoruba	Yes	15	Less than once a month	No							Yes	Yes		Never	Yes	No	Yes	Yes	4 or more times	No	Yes		Yes			Yes	Serious problem	Increased		Yes	Yes	Yes	Yes			Serious problem	Yes	Non-Relative	Friends/relatives			Yes	Yes	Yes	Yes
	16	15-17years	Male	Yoruba	Yes	12	At least once a month	No																	No	Yes					Serious problem	Stayed the same				Yes				Serious problem	Yes	Non-Relative	Liquor store				Yes
	16	15-17years	Male	Yoruba	Yes	11	At least once a month	No										Never	No	No	No	Yes	2-3 times	No	Yes	Yes	Yes		Yes		Serious problem	Increased					Yes			Serious problem	Yes	Relative	Liquor store			Yes	Yes
	20	18-20years	Female	Yoruba	Yes	12	At least once a month	No																	No	Yes	Yes	Yes	Yes	Yes	Serious problem	Increased	Yes		Yes	Yes	Yes		Yes	Serious problem	Yes	Non-Relative	Bar/restaurant	Yes	Yes	Yes	Yes		Yes
	16	15-17years	Female	Yoruba	Yes	15	At least once a month	No										Never	Yes	No	No	No	None	No	No	Yes			Yes		Serious problem	Increased					Yes			Serious problem	No		Other	Yes		Yes			Yes
	16	15-17years	Female	Yoruba	Yes	11	At least once a month	No																	No			Yes			Serious problem	Increased	Yes							Serious problem	No		Liquor store			Yes
	16	15-17years	Male	Igbo	Yes	12	At least once a month	No																		Yes	Yes		Yes		Serious problem	Increased	Yes			Yes	Yes			Serious problem	Yes	Non-Relative	Parent’s home		Yes		Yes
	16	15-17years	Male	Yoruba	Yes	11	At least once a month	No																	No		Yes	Yes	Yes		Serious problem	Increased	Yes		Yes	Yes	Yes	Peer Group		Serious problem	Yes	Non-Relative	Liquor store	Yes	Yes	Yes	Yes		Yes
	14	14 years	Male	Yoruba	Yes	14	At least once a month	No								Yes		On special occasions only	No	No	No	No	None	No	No	Yes	Yes		Yes		Serious problem	Increased	Yes		Yes		Yes			Serious problem	Yes	Non-Relative	Bar/restaurant		Yes	Yes	Yes		Yes
	16	15-17years	Male	Yoruba	Yes	12	At least once a month	No																	No	Yes	Yes	Yes	Yes	Yes	Serious problem	Increased	Yes				Yes	Peer Group		Serious problem	No		Bar/restaurant			Yes			Yes
	16	15-17years	Male	Yoruba	Yes	12	At least once a month	No																		Yes	Yes	Yes	Yes	Yes	Serious problem	Increased			Yes		Yes			Serious problem	No		Friends/relatives	Yes	Yes	Yes	Yes
	16	15-17years	Male	Yoruba	Yes	11	At least once a month	No																	No	Yes			Yes		Serious problem	Increased	Yes				Yes	Peer Group		Serious problem	Yes	Non-Relative	Parent’s home	Yes			Yes		Yes
	16	15-17years	Male	Yoruba	Yes	14	At least once a month	No								Yes		Never	Yes	No	No	No	None	No	Yes	Yes			Yes		Serious problem	Decreased	Yes		Yes		Yes			Serious problem	No		Liquor store			Yes	Yes
	16	15-17years	Male	Yoruba	Yes	12	At least once a month	No																	No		Yes				Serious problem	Increased								Serious problem	No		Bar/restaurant		Yes	Yes
	16	15-17years	Male	Yoruba	Yes	11	At least once a month	No																		Yes	Yes	Yes	Yes	Yes	Serious problem	Increased	Yes		Yes		Yes			Serious problem	Yes	Non-Relative	Friends/relatives	Yes	Yes	Yes	Yes		Yes
	16	15-17years	Female	Igbo	Yes	15	At least once a month	No										On special occasions only	No	No	No	Yes	None	No	Yes	Yes	Yes	Yes	Yes	Yes			Yes	Yes	Yes		Yes			Serious problem	Yes	Non-Relative	Bar/restaurant	Yes	Yes		Yes
	16	15-17years	Male	Igbo	Yes	14	At least once a month	No																	No	Yes	Yes		Yes		Serious problem	Increased	Yes				Yes			Serious problem	Yes	Non-Relative	Bar/restaurant			Yes	Yes		Yes
	16	15-17years	Male	Yoruba	Yes	10	At least once a month	No											No	No	No	Yes	Once	No	No		Yes		Yes	Yes	Serious problem	Increased			Yes		Yes			Serious problem	Yes	Non-Relative	Supermarket/convenience store			Yes	Yes		Yes
	17	15-17years	Male	Igbo	Yes	10	At least once a month	No																	No						Serious problem			Yes	Yes	Yes	Yes			Serious problem	Yes	Non-Relative	Liquor store		Yes	Yes	Yes
	16	15-17years	Male	Others	Yes	14	At least once a month	No																	No	Yes			Yes		Serious problem	Increased							Yes	Serious problem	No		Friends/relatives		Yes
	16	15-17years	Male	Yoruba	Yes	14	At least once a month	No																		Yes	Yes		Yes		Serious problem				Yes	Yes	Yes			Serious problem	Yes	Non-Relative	Parent’s home			Yes	Yes
	16	15-17years	Female	Yoruba	Yes	11	At least once a month	No																	No				Yes		Serious problem	Increased	Yes		Yes	Yes				Serious problem	No		Liquor store	Yes		Yes	Yes		Yes
	16	15-17years	Male	Yoruba	Yes	14	At least once a month	No																		Yes	Yes		Yes		Serious problem	Increased					Yes			Serious problem	Yes	Non-Relative	Bar/restaurant				Yes
	16	15-17years	Female	Yoruba	Yes	13	At least once a month	No								Yes		Never	No	No	No	Yes	None	No	No	Yes	Yes			Yes	Serious problem	Increased			Yes	Yes	Yes			Serious problem	Yes	Non-Relative	Bar/restaurant		Yes	Yes	Yes		Yes
	16	15-17years	Male	Yoruba	Yes	12	At least once a month	No																	No	Yes	Yes	Yes	Yes	Yes	Serious problem	Decreased	Yes	Yes			Yes			Serious problem	Yes	Non-Relative	Bar/restaurant		Yes	Yes	Yes		Yes
	16	15-17years	Male	Igbo	Yes	14	At least once a month	No																	No	Yes	Yes		Yes												Yes	Non-Relative	Friends/relatives
	16	15-17years	Male	Yoruba	Yes	12	At least once a month	No																	No	Yes	Yes		Yes		Serious problem	Increased					Yes			Serious problem	Yes	Non-Relative	Friends/relatives
	16	15-17years	Male	Yoruba	Yes	14	At least once a month	No																		Yes			Yes		Serious problem			Yes						Serious problem	Yes	Relative	Bar/restaurant			Yes	Yes
	16	15-17years	Male	Yoruba	Yes	10	At least once a month	No										Never	No	No	No	No	None	No	No	Yes	Yes		Yes	Yes	Minor problem	Increased				Yes	Yes			Minor problem	Yes	Non-Relative	Friends/relatives		Yes	Yes	Yes	Yes
	16	15-17years	Male	Yoruba	Yes	10	At least once a month	No																	Yes	Yes		Yes	Yes		Serious problem	Increased	Yes		Yes		Yes	Peer Group		Serious problem	No		Bar/restaurant	Yes	Yes	Yes	Yes
	16	15-17years	Male	Yoruba	Yes	14	At least once a month	No																	No	Yes		Yes	Yes		Serious problem		Yes		Yes			Peer Group		Serious problem	No		Bar/restaurant	Yes	Yes	Yes	Yes
	16	15-17years	Male	Yoruba	Yes	14	At least once a month	No																	No		Yes			Yes	Serious problem	Increased		Yes	Yes	Yes	Yes			Serious problem	Yes	Non-Relative	Friends/relatives		Yes	Yes	Yes
	16	15-17years	Male	Yoruba	Yes	11	At least once a month	No																	Yes	Yes		Yes	Yes		Serious problem	Increased	Yes		Yes			Peer Group		Serious problem	No		Bar/restaurant		Yes	Yes	Yes
	16	15-17years	Female	Yoruba	Yes	14	At least once a month	No																	No	Yes			Yes		Serious problem	Decreased							Yes	Serious problem	No		Liquor store	Yes		Yes	Yes
	16	15-17years	Female	Yoruba	Yes	12	At least once a month	No																	No	Yes			Yes		Serious problem	Decreased					Yes			Serious problem	Yes	Relative	Other			Yes
	16	15-17years	Female	Others	Yes	16	At least once a month	Yes	No									Under parental supervision	Yes	Yes	No	No	None	No	Yes	Yes		Yes	Yes		Serious problem	Increased	Yes		Yes		Yes			Serious problem	Yes	Non-Relative	Bar/restaurant
	17	15-17years	Female	Igbo	Yes	11	At least once a month	No																	No	Yes	Yes		Yes		Serious problem	Increased	Yes		Yes	Yes				Serious problem	Yes	Relative	Liquor store	Yes	Yes	Yes	Yes	Yes	Yes
	15	15-17years	Male	Others	Yes	13	At least once a month	No								Yes		Never	No	No	No	Yes	Once	No	No		Yes		Yes	Yes	Serious problem	Increased	Yes		Yes	Yes	Yes			Serious problem	Yes	Relative	Friends/relatives	Yes	Yes	Yes	Yes
	16	15-17years	Male	Igbo	Yes	14	Less than once a month	No								Yes		Never	Yes	Yes	No	No	2-3 times	No	Yes		Yes				Serious problem	Increased	Yes		Yes	Yes				Serious problem	Yes	Non-Relative	Liquor store		Yes
	14	14 years	Male	Yoruba	Yes	11	At least once a month	No																	No	Yes	Yes		Yes		Serious problem	Increased			Yes		Yes			Serious problem	Yes	Non-Relative	Friends/relatives			Yes	Yes		Yes
	16	15-17years	Male	Yoruba	Yes	11	At least once a month	No																	No	Yes	Yes		Yes		Serious problem	Increased	Yes	Yes			Yes	Government		Serious problem	No		Friends/relatives		Yes	Yes	Yes	Yes
	16	15-17years	Male	Yoruba	Yes	13	Less than once a month	No								Yes		Under parental supervision	No	No	No	Yes	None	No	No		Yes			Yes	Serious problem	Increased			Yes	Yes	Yes			Serious problem	No		Liquor store		Yes	Yes	Yes
	16	15-17years	Female	Igbo	Yes	11	At least once a month	No																	No		Yes		Yes		Serious problem	Increased			Yes		Yes			Serious problem	Yes	Non-Relative	Friends/relatives		Yes				Yes
	16	15-17years	Male	Igbo	Yes	11	At least once a month	No																	No		Yes		Yes		Serious problem	Increased	Yes		Yes	Yes	Yes	Peer Group			Yes	Relative	Friends/relatives	Yes	Yes	Yes	Yes		Yes
	16	15-17years	Female	Yoruba	Yes	12	At least once a month	No																		Yes	Yes		Yes		Serious problem	Increased	Yes	Yes	Yes	Yes	Yes	Peer Group		Serious problem	Yes	Relative	Friends/relatives	Yes	Yes	Yes	Yes		Yes
	16	15-17years	Male	Igbo	Yes	15	At least once a month	No										Under parental supervision	Yes	Yes	No	No	Once	No	No	Yes	Yes		Yes	Yes	Serious problem	Increased	Yes			Yes	Yes			Serious problem	No		Friends/relatives		Yes	Yes
	14	14 years	Male	Yoruba	Yes	12	At least once a month	No																	Yes						Not at all a problem	Decreased							Yes	Serious problem	Yes	Non-Relative	Bar/restaurant
	16	15-17years	Male	Yoruba	Yes	14	At least once a month	No								Yes		Under parental supervision	Yes	Yes	No	No	None	No	No	Yes	Yes		Yes		Serious problem	Increased		Yes	Yes		Yes			Serious problem	No		Liquor store		Yes		Yes		Yes
	14	14 years	Male	Yoruba	Yes	11	At least once a month	No																	Yes	Yes	Yes	Yes	Yes	Yes	Serious problem	Increased	Yes		Yes		Yes			Serious problem	Yes	Non-Relative	Bar/restaurant	Yes	Yes	Yes	Yes	Yes	Yes
	16	15-17years	Male	Yoruba	Yes	12	At least once a month	No																	No					Yes	Serious problem	Decreased					Yes			Serious problem	Yes	Non-Relative	Bar/restaurant	Yes	Yes				Yes
	16	15-17years	Male	Yoruba	Yes	11	At least once a month	No																	Yes				Yes		Serious problem	Increased			Yes					Serious problem	Yes	Non-Relative	Liquor store			Yes	Yes
	16	15-17years	Male	Yoruba	Yes	14	At least once a month	No																	No						Serious problem	Increased	Yes		Yes					Serious problem	No		Friends/relatives			Yes	Yes
	16	15-17years	Female	Yoruba	Yes	10	At least once a month	No																	Yes	Yes					Serious problem	Increased	Yes		Yes					Minor problem	Yes	Non-Relative	Liquor store	Yes
	16	15-17years	Male	Yoruba	Yes	10	At least once a month	No																	No				Yes		Serious problem	Increased					Yes			Serious problem	No		Friends/relatives						Yes
	16	15-17years	Male	Yoruba	Yes	14	At least once a month	No																	No	Yes	Yes		Yes	Yes	Serious problem	Stayed the same	Yes		Yes		Yes			Serious problem	Yes	Non-Relative	Supermarket/convenience store		Yes	Yes	Yes
	16	15-17years	Male	Yoruba	Yes	14	At least once a month	No																	No	Yes	Yes				Serious problem	Stayed the same			Yes					Serious problem	Yes	Non-Relative	Bar/restaurant		Yes		Yes
	16	15-17years	Female	Yoruba	Yes	11	At least once a month	No																	No		Yes		Yes		Serious problem	Increased							Yes	Serious problem	Yes	Non-Relative	Friends/relatives		Yes	Yes	Yes		Yes
	16	15-17years	Female	Igbo	Yes	14	At least once a month	No																	No	Yes					Serious problem	Increased					Yes			Serious problem	Yes	Non-Relative	Bar/restaurant		Yes	Yes			Yes
	16	15-17years	Male	Yoruba	Yes	11	At least once a month	No																	No	Yes	Yes		Yes		Serious problem	Increased	Yes				Yes	Peer Group		Serious problem	No		Friends/relatives	Yes	Yes	Yes	Yes		Yes
	16	15-17years	Male	Others	Yes	12	At least once a month	No										Under parental supervision	Yes	Yes	No	Yes	None	No	No		Yes		Yes	Yes	Serious problem	Increased	Yes		Yes		Yes			Serious problem	Yes	Non-Relative	Friends/relatives	Yes	Yes		Yes		Yes
	14	14 years	Male	Yoruba	Yes	11	At least once a week	No																	No				Yes		Serious problem	Increased					Yes				No		Friends/relatives		Yes		Yes	Yes
	14	14 years	Male	Igbo	Yes	10	At least once a month	No																	No	Yes			Yes		Serious problem	Increased			Yes					Serious problem	Yes	Non-Relative	Friends/relatives				Yes
	16	15-17years	Female	Igbo	Yes	12	At least once a month	No										Never	Yes	Yes	Yes	Yes	None	No							Serious problem			Yes	Yes	Yes	Yes			Serious problem	No		Bar/restaurant	Yes		Yes	Yes	Yes
	16	15-17years	Male	Yoruba	Yes	11	At least once a month	No																	No		Yes		Yes		Serious problem	Increased			Yes					Serious problem	Yes	Non-Relative	Liquor store		Yes	Yes
	14	14 years	Female	Yoruba	Yes	12	At least once a month	No								Yes		Never	Yes	Yes	No	Yes	Once	No	No				Yes		Serious problem	Increased			Yes	Yes	Yes			Serious problem	Yes	Non-Relative	Liquor store	Yes	Yes	Yes	Yes		Yes
	20	18-20years	Female	Yoruba	Yes	10	At least once a month	No																	No	Yes	Yes		Yes		Serious problem	Increased			Yes		Yes			Serious problem	No		Liquor store						Yes
	16	15-17years	Male	Yoruba	Yes	11	At least once a week	No																	No		Yes	Yes	Yes		Serious problem	Increased		Yes			Yes			Serious problem	No		Friends/relatives	Yes	Yes	Yes	Yes		Yes
	16	15-17years	Male	Yoruba	Yes	14	At least once a month	No									Yes	Never	No	No	No	No	2-3 times	Yes	Yes	Yes			Yes		Serious problem	Decreased				Yes	Yes			Serious problem	Yes	Non-Relative	Bar/restaurant					Yes
	16	15-17years	Male	Yoruba	Yes	10	At least once a month	No																			Yes			Yes	Serious problem	Increased			Yes		Yes			Serious problem	Yes	Non-Relative	Liquor store		Yes		Yes		Yes
	16	15-17years	Male	Yoruba	Yes	10	At least once a month	No										On special occasions only	Yes			Yes		No	No	Yes		Yes	Yes		Serious problem	Increased	Yes			Yes	Yes			Serious problem	Yes	Relative	Liquor store	Yes	Yes	Yes	Yes		Yes
	14	14 years	Male	Yoruba	Yes	14	At least once a month	No																	No				Yes		Serious problem	Increased			Yes		Yes			Serious problem	Yes	Relative	Parent’s home			Yes
	16	15-17years	Male	Yoruba	Yes	14	At least once a month	No																	No	Yes	Yes		Yes	Yes	Serious problem	Increased	Yes		Yes		Yes	Peer Group		Serious problem	No		Bar/restaurant	Yes	Yes				Yes
	16	15-17years	Male	Yoruba	Yes	11	At least once a month	No																	No	Yes			Yes		Serious problem	Increased					Yes			Serious problem	Yes	Non-Relative	Liquor store			Yes	Yes		Yes
	17	15-17years	Male	Yoruba	Yes	14	At least once a month	No																	No		Yes	Yes	Yes		Serious problem	Increased							Yes	Serious problem	No		Parent’s home			Yes
	16	15-17years	Female	Yoruba	Yes	15	At least once a month	No										Never	No	No	No	Yes	None	No	Yes	Yes			Yes		Serious problem	Increased							Yes	Serious problem	Yes	Relative	Liquor store
	16	15-17years	Female	Yoruba	Yes	14	At least once a month	No																	No	Yes	Yes		Yes	Yes	Serious problem	Increased	Yes		Yes	Yes	Yes			Serious problem	No		Liquor store	Yes	Yes	Yes	Yes		Yes
	16	15-17years	Male	Yoruba	Yes	10	At least once a month	No																	No	Yes	Yes		Yes		Serious problem	Increased	Yes		Yes	Yes				Serious problem	No		Liquor store			Yes	Yes
	16	15-17years	Male	Yoruba	Yes	10	At least once a month	No																	No	Yes	Yes		Yes		Serious problem	Increased	Yes		Yes	Yes	Yes			Serious problem	No		Parent’s home		Yes	Yes	Yes		Yes
	16	15-17years	Male	Yoruba	Yes	14	At least once a month	No																			Yes	Yes	Yes		Serious problem	Increased	Yes		Yes		Yes			Serious problem	No		Bar/restaurant			Yes			Yes
	16	15-17years	Male	Yoruba	Yes	14	At least once a month	No																	No	Yes	Yes		Yes		Serious problem	Increased								Serious problem	Yes	Non-Relative	Friends/relatives	Yes		Yes		Yes	Yes
	14	14 years	Male	Yoruba	Yes	11	At least once a month	No																	No	Yes	Yes		Yes	Yes	Serious problem	Stayed the same	Yes	Yes	Yes	Yes		Government		Serious problem	Yes	Relative	Bar/restaurant	Yes		Yes			Yes
	16	15-17years	Male	Yoruba	Yes	14	At least once a month	No																	No	Yes	Yes	Yes	Yes	Yes		Decreased	Yes	Yes	Yes	Yes	Yes	Government	Yes	Not at all a problem	Yes	Relative	Parent’s home	Yes	Yes	Yes	Yes	Yes	Yes
	18	18-20years	Male	Yoruba	Yes	14	At least once a month	No										Never	No	No	No	No	None	No	No						Serious problem	Increased								Serious problem	No		Friends/relatives
	16	15-17years	Male	Yoruba	Yes	10	At least once a month	No																	No	Yes	Yes		Yes		Not at all a problem	Decreased	Yes	Yes	Yes	Yes	Yes	Government	Yes	Not at all a problem	Yes	Relative	Parent’s home	Yes	Yes		Yes	Yes
	16	15-17years	Male	Yoruba	Yes	10	At least once a month	No																	No	Yes	Yes		Yes			Decreased	Yes	Yes	Yes	Yes	Yes	Government	Yes		No		Parent’s home	Yes	Yes	Yes	Yes	Yes	Yes
	16	15-17years	Male	Yoruba	Yes	14	At least once a month	No										Never	No	Yes	Yes	No	None	No	Yes	Yes	Yes		Yes		Not at all a problem	Decreased	Yes	Yes	Yes	Yes	Yes	Government	Yes	Not at all a problem	Yes	Relative	Parent’s home	Yes	Yes		Yes	Yes
	16	15-17years	Male	Yoruba	Yes	14	At least once a month	No										Never	No	No	No	No	None	No	No						Serious problem	Increased								Serious problem	Yes	Relative	Supermarket/convenience store
	17	15-17years	Male	Yoruba	Yes	11	At least once a month	No																	No																		Friends/relatives
	16	15-17years	Male	Igbo	Yes	14	At least once a month	No																	No	Yes	Yes			Yes	Serious problem	Increased	Yes		Yes		Yes	Government		Serious problem	Yes	Non-Relative	Bar/restaurant		Yes	Yes	Yes
	19	18-20years	Male	Yoruba	No																				Yes	Yes	Yes	Yes	Yes	Yes	Not at all a problem	Increased	Yes							Serious problem	Yes	Non-Relative	Liquor store	Yes	Yes	Yes
	16	15-17years	Male	Yoruba	Yes	14	At least once a month	No																	No	Yes		Yes		Yes	Serious problem	Decreased		Yes	Yes				Yes	Serious problem	No		Other	Yes	Yes	Yes	Yes	Yes	Yes
	14	14 years	Male	Yoruba	No																				No	Yes	Yes	Yes	Yes	Yes		Decreased	Yes	Yes	Yes	Yes	Yes	Government	Yes	Serious problem	Yes	Non-Relative	Bar/restaurant	Yes	Yes	Yes	Yes	Yes	Yes
	16	15-17years	Male	Igbo	No																				No	Yes	Yes	Yes	Yes	Yes	Serious problem	Increased	Yes	Yes	Yes	Yes	Yes	Government	Yes	Serious problem	Yes	Non-Relative	Bar/restaurant	Yes	Yes	Yes	Yes	Yes	Yes
	16	15-17years	Male	Yoruba	No																				No	Yes			Yes	Yes	Serious problem	Decreased								Serious problem	Yes	Non-Relative	Liquor store	Yes	Yes	Yes	Yes	Yes	Yes
	16	15-17years	Female	Yoruba	Yes	14	At least once a month	No																	No		Yes	Yes	Yes	Yes	Serious problem	Increased		Yes			Yes	Government		Serious problem	Yes	Non-Relative	Parent’s home	Yes	Yes	Yes	Yes		Yes
	19	18-20years	Female	Yoruba	Yes	15	Less than once a month	No										Any time I want to	Yes	No	No	No	Once	No	No	Yes				Yes	Serious problem	Decreased					Yes			Serious problem	Yes	Non-Relative	Bar/restaurant		Yes				Yes
	16	15-17years	Female	Yoruba	No																				No						Serious problem	Increased	Yes			Yes			Yes	Serious problem	No		Bar/restaurant		Yes			Yes
	16	15-17years	Male	Yoruba	Yes	10	At least once a month	No										On special occasions only	No	Yes	No	Yes	Once	No	No	Yes	Yes	Yes	Yes	Yes	Serious problem	Increased	Yes		Yes	Yes	Yes			Serious problem	Yes	Relative	Bar/restaurant		Yes	Yes	Yes
	19	18-20years	Male	Yoruba	No																				No						Serious problem	Increased							Yes	Serious problem	Yes	Non-Relative	Parent’s home
	19	18-20years	Male	Yoruba	No																				No	Yes	Yes	Yes	Yes	Yes	Not at all a problem		Yes	Yes			Yes	Government	Yes	Not at all a problem	No		Parent’s home	Yes	Yes	Yes	Yes	Yes	Yes
	14	14 years	Male	Igbo	Yes	11	At least once a week	No										Never	No	No	No	Yes	None	Yes	No	Yes	Yes		Yes		Serious problem	Decreased			Yes		Yes		No	Not at all a problem	Yes	Relative	Bar/restaurant	Yes		Yes		Yes
	16	15-17years	Male	Yoruba	No																				No	Yes	Yes	Yes	Yes	Yes	Serious problem	Increased	Yes	Yes	Yes	Yes	Yes	Government	Yes	Serious problem	Yes	Non-Relative	Bar/restaurant	Yes	Yes	Yes	Yes	Yes	Yes
	16	15-17years	Male	Yoruba	Yes	11	At least once a month	No									Yes	On special occasions only	No	No	No	Yes	Once	No	Yes	Yes	Yes				Serious problem	Increased	Yes	Yes		Yes			Yes	Serious problem	Yes	Non-Relative	Bar/restaurant			Yes	Yes		Yes
	18	18-20years	Male	Yoruba	Yes	12	At least once a month	No								Yes		Never	No	No	No	No	None	No	No		Yes			Yes	Serious problem	Decreased	Yes	Yes		Yes	Yes			Serious problem	No		Bar/restaurant		Yes				Yes
	14	14 years	Male	Yoruba	No																				No	Yes	Yes		Yes		Serious problem	Increased	Yes		Yes		Yes			Serious problem	No		Bar/restaurant	Yes	Yes	Yes			Yes
	16	15-17years	Male	Yoruba	Yes	12	At least once a month	No										Never	No	No	No	Yes	None	No	No	Yes	Yes		Yes		Serious problem	Increased	Yes		Yes		Yes			Serious problem	No		Bar/restaurant		Yes	Yes	Yes		Yes
	16	15-17years	Female	Yoruba	Yes	16	At least once a week	Yes	Yes	Yes		Yes					Yes	On special occasions only	No	No	Yes	Yes	2-3 times	No	Yes	Yes	Yes		Yes	Yes	Not at all a problem	Stayed the same		Yes						Serious problem	Yes	Non-Relative	Bar/restaurant		Yes	Yes	Yes		Yes
	19	18-20years	Female	Yoruba	Yes	18	Less than once a month	No										Under parental supervision	Yes	Yes	Yes	No	Once	No	No	Yes			Yes	Yes	Serious problem	Increased	Yes	Yes		Yes				Serious problem	Yes	Non-Relative	Liquor store	Yes	Yes	Yes	Yes		Yes
	18	18-20years	Male	Yoruba	No																				No	Yes	Yes		Yes		Serious problem	Increased	Yes		Yes		Yes			Serious problem	No		Bar/restaurant	Yes	Yes	Yes	Yes	Yes	Yes
	16	15-17years	Female	Yoruba	Yes	15	At least once a month	No		Yes		Yes					Yes	Never	No	No	No	No	None	No	No	Yes	Yes			Yes	Not at all a problem	Increased	Yes				Yes		Yes	Serious problem	Yes	Relative	Bar/restaurant			Yes	Yes	Yes
	19	18-20years	Female	Yoruba	Yes	18	At least once a month	No									Yes	Never	Yes	No	Yes	No	None	Yes	No	Yes					Minor problem	Stayed the same	Yes							Minor problem	Yes	Non-Relative	Parent’s home				Yes
	19	18-20years	Female	Hausa	No																				Yes	Yes	Yes		Yes	Yes	Serious problem	Increased			Yes					Serious problem	Yes	Non-Relative	Parent’s home			Yes	Yes		Yes
	19	18-20years	Female	Igbo	Yes	18	At least once a month	No									Yes	Never	Yes	No	No	Yes	4 or more times	No	No	Yes	Yes	Yes	Yes	Yes	Minor problem	Stayed the same				Yes				Minor problem	No		Parent’s home		Yes	Yes	Yes
	19	18-20years	Female	Hausa	Yes	12	At least once a week	Yes	Yes								Yes	Never	Yes	No	No	No	None	No	No	Yes	Yes	Yes		Yes	Minor problem	Increased				Yes				Not at all a problem	No		Liquor store			Yes	Yes	Yes
	16	15-17years	Male	Yoruba	Yes	9	At least once a week	Yes	Yes									Any time I want to	Yes	Yes	Yes				No	Yes	Yes		Yes	Yes	Serious problem	Increased			Yes		Yes			Serious problem	Yes	Non-Relative	Bar/restaurant			Yes	Yes	Yes
	14	14 years	Male	Yoruba	No																				No	Yes	Yes		Yes	Yes	Serious problem	Increased			Yes		Yes			Serious problem	Yes	Non-Relative	Parent’s home			Yes	Yes		Yes
	20	21+years	Male	Yoruba	Yes	10	At least once a month	Yes	Yes	Yes	Yes				Yes	Yes	Yes	Never	No	No	No	Yes	2-3 times	No	No						Serious problem	Increased								Serious problem	Yes	Non-Relative	Parent’s home			Yes	Yes		Yes
	16	15-17years	Male	Yoruba	Yes	10	At least once a week	No										Never	No		No	No	None	No	No		Yes				Serious problem	Decreased					Yes		Yes	Minor problem	No		Bar/restaurant		Yes	Yes	Yes		Yes
	16	15-17years	Male	Yoruba	Yes	9	At least once a week	No										Never	No		No	No	None	No	No	Yes	Yes		Yes	Yes	Serious problem	Decreased			Yes	Yes	Yes	Government	Yes	Serious problem	No		Bar/restaurant		Yes	Yes	Yes
	14	14 years	Male	Yoruba	Yes	13	At least once a week	No			Yes							Never	No	No	No	Yes	None	No	Yes		Yes				Minor problem	Decreased	Yes							Minor problem	Yes	Non-Relative	Friends/relatives			Yes
	14	14 years	Male	Yoruba	Yes	8	At least once a week	Yes	Yes									Any time I want to	No	No	No	Yes	4 or more times	No	No	Yes	Yes		Yes	Yes	Serious problem	Increased			Yes		Yes			Serious problem	Yes	Non-Relative	Parent’s home			Yes			Yes
	14	14 years	Male	Yoruba	Yes	9	At least once a week	No											No	No	No		None	No	No	Yes	Yes		Yes	Yes					Yes		Yes				Yes	Relative	Bar/restaurant			Yes			Yes
	16	15-17years	Male	Yoruba	No																				No	Yes	Yes	Yes	Yes	Yes	Serious problem	Decreased	Yes	Yes			Yes		Yes	Serious problem	No		Bar/restaurant	Yes		Yes	Yes		Yes
	16	15-17years	Male	Yoruba	No																				No	Yes	Yes		Yes		Serious problem	Stayed the same	Yes				Yes			Serious problem	No		Bar/restaurant		Yes	Yes		Yes
	16	15-17years	Male	Yoruba	No																				Yes	Yes					Serious problem	Decreased	Yes							Serious problem	No		Parent’s home	Yes
	16	15-17years	Male	Yoruba	No																				No	Yes		Yes		Yes	Serious problem	Decreased	Yes		Yes	Yes		Government	Yes	Serious problem	No		Bar/restaurant	Yes		Yes	Yes		Yes
	14	14 years	Male	Yoruba	No																				No	Yes					Serious problem								Yes	Serious problem	No		Bar/restaurant		Yes	Yes			Yes
	16	15-17years	Male	Yoruba	No																				No	Yes	Yes		Yes	Yes	Serious problem	Increased		Yes	Yes		Yes		Yes	Serious problem	No		Bar/restaurant			Yes	Yes	Yes
	20	21+years	Female	Hausa	Yes	11	At least once a week	No								Yes	Yes		Yes	No	No	Yes	None	No	No	Yes	Yes		Yes	Yes	Serious problem	Increased		Yes	Yes		Yes		Yes	Serious problem	Yes	Non-Relative	Bar/restaurant			Yes	Yes	Yes
	16	15-17years	Male	Yoruba	No																				No	Yes	Yes		Yes	Yes	Serious problem	Increased		Yes	Yes		Yes		Yes	Serious problem	Yes	Non-Relative	Bar/restaurant	Yes	Yes	Yes	Yes	Yes	Yes
	16	15-17years	Male	Yoruba	Yes	12	At least once a month	No											No	No	No	No	4 or more times	No	No	Yes	Yes		Yes		Serious problem	Increased	Yes		Yes		Yes			Serious problem	No		Bar/restaurant		Yes	Yes	Yes	Yes	Yes
	16	15-17years	Male	Yoruba	No																				No	Yes					Serious problem	Decreased								Serious problem	No		Other		Yes
	19	18-20years	Male	Yoruba	No																				No	Yes	Yes	Yes	Yes	Yes	Serious problem	Decreased		Yes	Yes	Yes	Yes	Government	Yes	Serious problem	Yes	Non-Relative	Bar/restaurant			Yes	Yes	Yes
	16	15-17years	Female	Hausa	Yes	10	At least once a month	Yes	Yes	Yes			Yes	Yes			Yes	Never	No	No	No	No	Once	No	Yes	Yes					Serious problem	Decreased			Yes					Not at all a problem	Yes	Non-Relative	Friends/relatives						Yes
	14	14 years	Male	Yoruba	No																				No																No		Friends/relatives			Yes
	14	14 years	Male	Yoruba	Yes	11	At least once a week	No											No	No	No		Once	No	No	Yes	Yes		Yes	Yes	Serious problem	Increased			Yes		Yes			Serious problem	No		Parent’s home						Yes
	16	15-17years	Female	Yoruba	Yes	9	At least once a month	No				Yes																															Bar/restaurant			Yes
	16	15-17years	Male	Yoruba	Yes	10	Less than once a month	No										Never	No	No	No	No	None	No	No						Serious problem	Decreased			Yes			Government		Serious problem	Yes	Relative	Bar/restaurant		Yes	Yes	Yes	Yes	Yes
	16	15-17years	Male	Yoruba	No																				No																No		Bar/restaurant			Yes	Yes
	16	15-17years	Male	Yoruba	Yes	5	At least once a month	No										Never	No	No	No	Yes	Once	No	No						Minor problem	Decreased								Minor problem	Yes	Non-Relative	Parent’s home			Yes	Yes
	16	15-17years	Female	Yoruba	Yes	15	At least once a month	No		Yes	Yes	Yes	Yes	Yes	Yes	Yes	Yes	Never	Yes	No	No	Yes	Once	No	No	Yes	Yes	Yes	Yes	Yes	Serious problem	Increased	Yes	Yes	Yes	Yes	Yes			Serious problem	Yes	Non-Relative	Bar/restaurant			Yes	Yes
	16	15-17years	Male	Igbo	Yes	15	At least once a month	No								Yes	Yes	Never	No	No	No	Yes	None	No	Yes	Yes	Yes		Yes		Serious problem	Increased	Yes		Yes	Yes	Yes			Serious problem	No		Bar/restaurant		Yes	Yes	Yes		Yes
	14	14 years	Male	Igbo	Yes	10	At least once a month	No																	Yes	Yes			Yes		Minor problem	Stayed the same					Yes			Serious problem	Yes	Non-Relative	Supermarket/convenience store	Yes			Yes
	16	15-17years	Male	Yoruba	Yes	15	At least once a week	No																	No	Yes	Yes	Yes	Yes	Yes	Serious problem	Increased	Yes	Yes	Yes	Yes	Yes	Government	Yes	Serious problem	Yes	Non-Relative	Bar/restaurant					Yes	3
	16	15-17years	Female	Yoruba	Yes	15	At least once a week	No		Yes	Yes	Yes	Yes	Yes	Yes	Yes	Yes	Never	Yes	No	No	Yes	Once	No	No	Yes	Yes	Yes	Yes	Yes	Serious problem	Increased	Yes	Yes	Yes	Yes	Yes			Serious problem	Yes	Non-Relative	Bar/restaurant		Yes	Yes	Yes		Yes
	14	14 years	Male	Yoruba	Yes	11	At least once a week	Yes	No									On special occasions only	No	Yes	No	No	None	No	No				Yes		Serious problem	Increased							Yes	Serious problem	No		Liquor store		Yes
	16	15-17years	Male	Igbo	Yes	14	At least once a month	No									Yes	Any time I want to	Yes	No	Yes	Yes	2-3 times	No	Yes	Yes	Yes	Yes	Yes	Yes	Serious problem	Increased	Yes	Yes	Yes	Yes	Yes	Government		Serious problem	Yes	Non-Relative	Bar/restaurant	Yes	Yes	Yes	Yes	Yes	Yes
	16	15-17years	Male	Yoruba	Yes	14	At least once a week	No										Never	No	No	No	Yes	None	No	Yes	Yes	Yes	Yes	Yes	Yes	Minor problem	Stayed the same	Yes	Yes	Yes	Yes		Government		Minor problem	Yes	Non-Relative	Liquor store	Yes	Yes	Yes	Yes	Yes	Yes
	16	15-17years	Male	Yoruba	Yes	12	At least once a month	No										Never	No	No	No	No	None	No	No		Yes				Serious problem	Increased					Yes			Serious problem	Yes	Non-Relative	Liquor store		Yes		Yes
	16	15-17years	Female	Yoruba	Yes	14	At least once a month	No								Yes		Never	No	No	No	Yes	None	No	Yes		Yes				Serious problem	Increased			Yes					Serious problem	Yes	Non-Relative	Liquor store				Yes		Yes
	16	15-17years	Female	Igbo	Yes	10	At least once a month	No										Never	Yes	No	Yes	Yes	2-3 times	No	No		Yes		Yes		Serious problem	Increased			Yes		Yes			Serious problem	Yes	Non-Relative	Liquor store		Yes	Yes	Yes
	16	15-17years	Female	Yoruba	Yes	11	At least once a week	Yes	No									On special occasions only	No	Yes	No	No	None	No	No				Yes		Serious problem	Increased							Yes	Serious problem	No		Liquor store		Yes		Yes
	16	15-17years	Male	Yoruba	Yes	11	At least once a week	Yes	No									On special occasions only	No	Yes	No	No	None	No	No				Yes		Serious problem	Increased							Yes	Serious problem	No		Liquor store		Yes
	16	15-17years	Male	Yoruba	Yes	14	At least once a month	No									Yes	Any time I want to	Yes	No	Yes	Yes	2-3 times	No	Yes	Yes	Yes	Yes	Yes	Yes	Serious problem	Increased	Yes	Yes	Yes	Yes	Yes	Government		Serious problem	Yes	Non-Relative	Bar/restaurant	Yes	Yes	Yes	Yes	Yes	Yes
	18	18-20years	Male	Igbo	Yes	14	At least once a week	No										Never	No	No	No	Yes	None	No	Yes	Yes	Yes	Yes	Yes	Yes	Minor problem	Stayed the same	Yes	Yes	Yes	Yes		Government		Minor problem	Yes	Non-Relative	Liquor store	Yes	Yes	Yes	Yes	Yes	Yes
	16	15-17years	Male	Yoruba	Yes	12	At least once a month	No										Never	No	No	No	No	None	No	No		Yes				Serious problem	Increased					Yes			Serious problem	Yes	Non-Relative	Liquor store		Yes
	16	15-17years	Female	Yoruba	Yes	11	At least once a week	Yes	No									On special occasions only	No	Yes	No	No	None	No	No				Yes		Serious problem	Increased							Yes	Serious problem	No		Liquor store		Yes
	16	15-17years	Female	Yoruba	Yes	14	At least once a month	No									Yes	Any time I want to	Yes	No	Yes	Yes	2-3 times	No	Yes	Yes	Yes	Yes	Yes	Yes	Serious problem	Increased	Yes	Yes	Yes	Yes	Yes	Government		Serious problem	Yes	Non-Relative	Bar/restaurant	Yes	Yes	Yes	Yes	Yes	Yes
	15	15-17years	Female	Yoruba	Yes	14	At least once a week	No										Never	No	No	No	Yes	None	No	Yes	Yes	Yes	Yes	Yes	Yes	Minor problem	Stayed the same	Yes	Yes	Yes	Yes		Government		Minor problem	Yes	Non-Relative	Liquor store	Yes	Yes	Yes	Yes	Yes	Yes
	16	15-17years	Male	Igbo	Yes	12	At least once a month	No										Never	No	No	No	No	None	No	No		Yes				Serious problem	Increased					Yes			Serious problem	Yes	Non-Relative	Liquor store		Yes
	14	14 years	Female	Yoruba	Yes	10	At least once a month	No																	No		Yes	Yes	Yes	Yes	Serious problem	Increased			Yes					Minor problem	Yes	Non-Relative	Liquor store			Yes		Yes
	16	15-17years	Female	Yoruba	Yes	12	At least once a month	No										Never	No		No	No	Once	No	No						Serious problem	Decreased				Yes				Serious problem	Yes	Non-Relative	Bar/restaurant	Yes		Yes	Yes	Yes
	16	15-17years	Female	Others	Yes	10	At least once a month	No																	No	Yes					Serious problem	Increased			Yes					Serious problem	No		Liquor store			Yes		Yes	Yes
	16	15-17years	Female	Others	Yes	10	At least once a month	No																	No		No				Serious problem	Increased	Yes		Yes					Serious problem	No		Friends/relatives			Yes	Yes	Yes	Yes
	19	18-20years	Female	Others	Yes	15	Less than once a month	No										Never	No	No	No	No	None	No	Yes	Yes			Yes		Serious problem	Increased			Yes		Yes			Serious problem	Yes	Relative	Liquor store	Yes		Yes	Yes		Yes
	19	18-20years	Female	Igbo	Yes	11	Less than once a month	No								Yes		Never	No	No	No	No	None	No	Yes		Yes	Yes			Serious problem	Decreased	Yes		Yes	Yes	Yes			Serious problem	Yes	Relative	Parent’s home		Yes	Yes	Yes	Yes
	19	18-20years	Female	Igbo	Yes	16	At least once a month	No											No	No	No	Yes	None	No	Yes				Yes		Serious problem	Stayed the same			Yes					Serious problem	Yes	Non-Relative	Friends/relatives					Yes	Yes
	19	18-20years	Female	Yoruba	Yes	12	At least once a month	No																	Yes		Yes		Yes		Minor problem	Increased			Yes		Yes			Serious problem	Yes	Non-Relative	Bar/restaurant	Yes	Yes	Yes		Yes
	18	18-20years	Female	Yoruba	Yes	15	At least once a month	No																	No	Yes			Yes		Serious problem	Increased		Yes						Serious problem	Yes	Non-Relative	Liquor store		Yes	Yes	Yes	Yes
	16	15-17years	Male	Yoruba	Yes	12	At least once a month	No																	Yes		Yes				Serious problem	Increased			Yes					Serious problem	Yes	Non-Relative	Friends/relatives		Yes	Yes
	16	15-17years	Male	Yoruba	Yes	15	At least once a month	No																	No	Yes	Yes		Yes	Yes	Serious problem	Increased	Yes		Yes	Yes				Serious problem	No		Friends/relatives			Yes		Yes	Yes
	16	15-17years	Male	Yoruba	No																				No	Yes	Yes			Yes	Serious problem	Increased	Yes		Yes	Yes	Yes			Serious problem	Yes	Non-Relative	Friends/relatives	Yes	Yes	Yes	Yes	Yes	Yes
	14	14 years	Male	Yoruba	Yes	5	At least once a week	No										Never	No	No	No	No	None	No	No	Yes					Serious problem	Decreased			Yes	Yes	Yes			Serious problem	No		Liquor store	Yes				Yes	Yes
	19	18-20years	Male	Yoruba	No											Yes		Never	Yes	Yes	No	Yes	Once	No	No	Yes		Yes	Yes	Yes	Serious problem	Increased	Yes	Yes	Yes		Yes		Yes	Serious problem	Yes	Non-Relative	Friends/relatives		Yes	Yes	Yes	Yes	Yes
	16	15-17years	Male	Yoruba	Yes	15	Less than once a month	No								Yes		Never	Yes	Yes	No	Yes	Once	No	No	Yes		Yes	Yes	Yes	Serious problem	Increased	Yes	Yes	Yes		Yes			Serious problem	Yes	Relative	Friends/relatives					Yes	Yes
	16	15-17years	Female	Yoruba	Yes	15	At least once a month	No																	Yes		Yes			Yes	Serious problem	Increased	Yes	Yes		Yes				Not at all a problem	Yes	Non-Relative	Liquor store	Yes	Yes	Yes	Yes
	19	18-20years	Female	Yoruba	Yes	15	At least once a month	No									Yes	On special occasions only	No	No	No	Yes	Once	No	No	Yes			Yes		Not at all a problem	Decreased		Yes						Serious problem	Yes	Non-Relative	Parent’s home				Yes
	16	15-17years	Male	Others	Yes	12	At least once a month	No																	No		Yes		Yes	Yes	Serious problem	Increased			Yes		Yes			Serious problem	Yes	Non-Relative	Liquor store			Yes	Yes		Yes
	16	15-17years	Male	Others	Yes	15	At least once a month	No																	Yes	Yes			Yes	Yes	Serious problem	Increased		Yes	Yes	Yes	Yes			Serious problem	No		Bar/restaurant	Yes	Yes	Yes	Yes		Yes
	16	15-17years	Female	Yoruba	Yes	15	At least once a month	No										Never	No	No	No	No	None	No	No	Yes	Yes	Yes	Yes		Serious problem	Increased	Yes		Yes	Yes				Minor problem	No		Liquor store			Yes	Yes
	16	15-17years	Female	Yoruba	Yes	15	At least once a month	No																	No	Yes	Yes			Yes	Serious problem	Increased			Yes		Yes	Peer Group		Serious problem	Yes	Non-Relative	Friends/relatives	Yes	Yes	Yes	Yes	Yes	Yes
	16	15-17years	Male	Yoruba	Yes	15	Less than once a month	No							Yes	Yes		Never	Yes	No	Yes	Yes	4 or more times	No	Yes		Yes			Yes	Serious problem	Increased		Yes	Yes	Yes	Yes			Serious problem	Yes	Non-Relative	Friends/relatives			Yes	Yes	Yes	Yes
	16	15-17years	Male	Yoruba	Yes	15	At least once a month	No																	No	Yes					Serious problem	Stayed the same				Yes				Serious problem	Yes	Non-Relative	Liquor store				Yes
	16	15-17years	Male	Yoruba	Yes	11	At least once a month	No										Never	No	No	No	Yes	2-3 times	No	Yes	Yes	Yes		Yes		Serious problem	Increased					Yes			Serious problem	Yes	Relative	Liquor store			Yes	Yes
	19	18-20years	Female	Yoruba	Yes	15	At least once a month	No																	No	Yes	Yes	Yes	Yes	Yes	Serious problem	Increased	Yes		Yes	Yes	Yes		Yes	Serious problem	Yes	Non-Relative	Bar/restaurant	Yes	Yes	Yes	Yes		Yes
	16	15-17years	Female	Yoruba	Yes	15	At least once a month	No										Never	Yes	No	No	No	None	No	No	Yes			Yes		Serious problem	Increased					Yes			Serious problem	No		Other	Yes					Yes
	16	15-17years	Female	Yoruba	Yes	15	At least once a month	No																	No			Yes			Serious problem	Increased	Yes							Serious problem	No		Liquor store
	16	15-17years	Male	Igbo	Yes	11	At least once a month	No																		Yes	Yes		Yes		Serious problem	Increased	Yes			Yes	Yes			Serious problem	Yes	Non-Relative	Parent’s home		Yes		Yes
	16	15-17years	Male	Yoruba	Yes	15	At least once a month	No																	No		Yes	Yes	Yes		Serious problem	Increased	Yes		Yes	Yes	Yes	Peer Group		Serious problem	Yes	Non-Relative	Liquor store	Yes	Yes	Yes	Yes		Yes
	14	14 years	Male	Yoruba	Yes	14	At least once a month	No								Yes		On special occasions only	No	No	No	No	None	No	No	Yes	Yes		Yes		Serious problem	Increased	Yes		Yes		Yes			Serious problem	Yes	Non-Relative	Bar/restaurant		Yes		Yes		Yes
	16	15-17years	Male	Yoruba	Yes	15	At least once a month	No																	No	Yes	Yes	Yes	Yes	Yes	Serious problem	Increased	Yes				Yes	Peer Group		Serious problem	No		Bar/restaurant			Yes	Yes		Yes
	19	18-20years	Female	Yoruba	No																				No	Yes					Minor problem	Decreased				Yes				Serious problem	Yes	Non-Relative	Bar/restaurant			Yes	Yes		Yes
	16	15-17years	Female	Yoruba	No																				No	Yes					Not at all a problem	Decreased			Yes					Not at all a problem	Yes	Non-Relative	Friends/relatives	Yes		Yes	Yes
	16	15-17years	Female	Yoruba	Yes	14	At least once a week	No								Yes		Never	No		No	Yes	None	No	No	Yes	Yes	Yes	Yes	Yes	Serious problem	Increased	Yes	Yes	Yes	Yes	Yes			Serious problem	No		Bar/restaurant		Yes	Yes	Yes
	16	15-17years	Male	Igbo	Yes	15	Less than once a month	No		Yes								On special occasions only	No	Yes	No	Yes	4 or more times	No	Yes	Yes			Yes		Serious problem	Increased					Yes			Serious problem	Yes	Non-Relative	Friends/relatives	Yes	Yes	Yes	Yes	Yes	Yes
	16	15-17years	Male	Yoruba	Yes	8	Less than once a month	No		Yes						Yes		Never	No	No	No		None	No	Yes	Yes		Yes			Serious problem	Increased			Yes					Serious problem	Yes	Non-Relative	Bar/restaurant				Yes		Yes
	16	15-17years	Male	Yoruba	Yes	10	At least once a month	No										Never	No	No	No	No	None	No	No			Yes			Minor problem	Increased					Yes			Serious problem	Yes	Non-Relative	Friends/relatives		Yes	Yes	Yes
	16	15-17years	Male	Yoruba	Yes	14	At least once a month	No										On special occasions only	No	No	No	Yes	None	No	No	Yes					Minor problem	Increased			Yes					Serious problem	No		Bar/restaurant			Yes	Yes		Yes
	16	15-17years	Male	Igbo	Yes	12	Less than once a month	No										On special occasions only	No	No	No	No	None	No	No	Yes					Serious problem	Increased			Yes					Serious problem	No		Bar/restaurant			Yes	Yes		Yes
	16	15-17years	Female	Yoruba	Yes	9	At least once a month	No										Never	No	No	No			No	Yes	Yes		Yes			Serious problem	Increased			Yes					Serious problem	No		Bar/restaurant			Yes			Yes
	16	15-17years	Male	Yoruba	Yes	14	At least once a month	No								Yes		Never	No	Yes	No	Yes	None	No	No	Yes	Yes	Yes	Yes	Yes	Serious problem	Increased							Yes	Serious problem	Yes	Non-Relative	Friends/relatives			Yes
	16	15-17years	Male	Yoruba	Yes	14	At least once a month	No										On special occasions only	No	No	No	No	None	No	No		Yes				Serious problem	Increased			Yes					Serious problem	Yes	Non-Relative	Liquor store
	16	15-17years	Male	Yoruba	Yes	13	At least once a month	No										On special occasions only	No	No	No	No	None	No	No		Yes				Serious problem	Increased			Yes					Serious problem	Yes	Non-Relative	Liquor store
	16	15-17years	Male	Yoruba	Yes	15	At least once a month	No								Yes		Never	No	No	No	Yes	2-3 times		Yes				Yes		Serious problem	Increased	Yes					Government		Serious problem	Yes	Non-Relative	Bar/restaurant		Yes		Yes
	16	15-17years	Male	Yoruba	Yes	16	At least once a month	Yes	No	Yes	Yes				Yes	Yes	Yes	Never	No	No	No	Yes	2-3 times	No	Yes	Yes	Yes	Yes	Yes	Yes	Serious problem	Decreased					Yes			Minor problem	Yes	Non-Relative	Friends/relatives			Yes
	19	18-20years	Male	Yoruba	Yes	15	At least once a month	No									Yes	Never	Yes	Yes	Yes	No	None	No	No	Yes					Not at all a problem	Increased								Not at all a problem	No		Bar/restaurant					Yes
	16	15-17years	Female	Yoruba	Yes	15	At least once a month	No										Never	Yes	Yes	No	No	Once	No	No	Yes	Yes		Yes		Minor problem	Increased		Yes	Yes	Yes	Yes			Serious problem	No		Bar/restaurant	Yes	Yes		Yes	Yes	Yes
	14	14 years	Female	Yoruba	No																				No	Yes	Yes		Yes	Yes	Not at all a problem	Increased			Yes		Yes			Serious problem	Yes	Non-Relative	Friends/relatives		Yes	Yes		Yes
	19	18-20years	Male	Igbo	Yes	13	At least once a week	No								Yes		Any time I want to	Yes	Yes	No	Yes	Once	No	Yes	Yes	Yes	Yes	Yes	Yes	Serious problem	Decreased					Yes			Serious problem	Yes	Non-Relative	Parent’s home	Yes		Yes
	16	15-17years	Female	Igbo	No																				No	Yes		Yes		Yes	Serious problem	Increased			Yes					Serious problem	No		Bar/restaurant		Yes	Yes
	16	15-17years	Female	Yoruba	Yes	14	At least once a month	No									Yes	Never	No	No	No	Yes	Once	Yes	Yes	Yes					Serious problem	Increased	Yes							Serious problem	Yes	Non-Relative	Friends/relatives		Yes	Yes	Yes		Yes
	20	21+years	Male	Yoruba	Yes	15	At least once a month	Yes	Yes	Yes	Yes				Yes	Yes	Yes	Never	No	No	No	Yes	2-3 times	No	No		Yes				Serious problem	Decreased							Yes	Serious problem	Yes	Relative	Friends/relatives		Yes	Yes
	14	14 years	Male	Igbo	Yes	9	At least once a week	No											Yes	No	No	No	None	No	No					Yes	Serious problem	Decreased							Yes	Serious problem	No		Bar/restaurant		Yes		Yes
	19	18-20years	Male	Igbo	No																				No		Yes				Not at all a problem				Yes					Minor problem	Yes	Relative	Parent’s home	Yes		Yes	Yes		Yes
	16	15-17years	Female	Igbo	No																				No		Yes		Yes	Yes	Serious problem	Increased			Yes	Yes	Yes			Serious problem	No		Bar/restaurant		Yes	Yes	Yes
	14	14 years	Male	Igbo	Yes	9	At least once a week	No																																	Yes	Relative	Friends/relatives			Yes	Yes
	19	18-20years	Male	Igbo	No																																				Yes	Relative	Friends/relatives			Yes
	16	15-17years	Female	Igbo	No																																				Yes	Relative	Friends/relatives			Yes
	19	18-20years	Male	Yoruba	No																				No		Yes				Minor problem					Yes	Yes			Serious problem	No		Bar/restaurant			Yes	Yes		Yes
	14	14 years	Male	Yoruba	No																				No	Yes	Yes		Yes	Yes	Serious problem	Increased			Yes		Yes			Minor problem	No		Bar/restaurant			Yes	Yes		Yes
	19	18-20years	Female	Igbo	Yes	19	At least once a week	No								Yes		Never	No	No	No	No	None	No	No		Yes				Serious problem	Increased					Yes				Yes	Relative	Friends/relatives			Yes	Yes
	19	18-20years	Female	Yoruba	No																				No		Yes				Minor problem				Yes					Minor problem	Yes	Non-Relative	Friends/relatives			Yes	Yes
	16	15-17years	Male	Yoruba	Yes	10	At least once a week	No											Yes	No	No	No	None	No	No					Yes	Serious problem	Decreased							Yes	Serious problem	No		Bar/restaurant		Yes		Yes
	18	18-20years	Male	Yoruba	No																				No																No		Bar/restaurant				Yes
	19	18-20years	Male	Igbo	Yes	10	At least once a week	No					Yes				Yes		No	No	No	Yes	Once	No	No	Yes	Yes				Not at all a problem	Stayed the same			Yes					Minor problem	No		Bar/restaurant			Yes
	16	15-17years	Female	Igbo	Yes	11	At least once a month	No										Never	No	No	No	No	Once	No	Yes	Yes				Yes	Serious problem								Yes	Serious problem	No		Other
	16	15-17years	Male	Yoruba	Yes	15	At least once a week	Yes	Yes		Yes		Yes	Yes	Yes	Yes	Yes	Under parental supervision	Yes	Yes	Yes	Yes	4 or more times	Yes	Yes	Yes		Yes	Yes	Yes	Serious problem	Decreased	Yes			Yes	Yes	Government	Yes	Serious problem	No		Liquor store		Yes	Yes	Yes	Yes	Yes
	16	15-17years	Female	Igbo	No																				No	Yes	Yes	Yes	Yes	Yes	Serious problem	Increased	Yes		Yes	Yes	Yes	Government		Serious problem	Yes	Non-Relative	Parent’s home	Yes	Yes	Yes	Yes		Yes
	16	15-17years	Female	Igbo	Yes	12	At least once a week	Yes	Yes		Yes		Yes	Yes	Yes	Yes	Yes	Under parental supervision	Yes	Yes	Yes	Yes	4 or more times	Yes	Yes	Yes	Yes	Yes	Yes	Yes	Serious problem	Increased	Yes		Yes	Yes	Yes	Government	Yes	Serious problem	Yes	Non-Relative	Parent’s home	Yes	Yes	Yes	Yes	Yes	Yes
[truncated: 2 more columns]
